# Supplementary material for: 7-Amino-4-hy­droxy-4-trifluoro­methyl-3,4-dihydro­quinolin-2(1H)-one
Source: Acta Crystallogr Sect E Struct Rep Online. 2011 Sep 14;67(Pt 10):o2616. doi: 10.1107/S1600536811035471 (PMC3201506; doi:10.1107/S1600536811035471)
Supplement: Supplementary file 1 [file e-67-o2616-sup1.cif]

##############################################################################
#                                                                            #
# This CIF contains the data in a paper accepted for publication in          #
# Acta Crystallographica Section E. It conforms to the requirements of       #
# Notes for Authors for Acta Crystallographica Section E, and has been       #
# peer reviewed under the auspices of the IUCr Commission on Journals.       #
#                                                                            #
# Full details of the Crystallographic Information File format               #
# are given in the paper "The Crystallographic Information File (CIF):       #
# a New Standard Archive File for Crystallography" by S. R. Hall, F. H.      #
# Allen and I. D. Brown [Acta Cryst. (1991), A47, 655-685].                  #
#                                                                            #
# The current version of the core CIF dictionary is obtainable from          #
# ftp://ftp.iucr.org/pub/cif_core.dic.                                       #
#                                                                            #
# Software is freely available for graphical display of the structure(s)     #
# in this CIF. For information consult the CIF software page                 #
# http://www.iucr.org/resources/cif/software.                                #
#                                                                            #
# This file may be used for bona fide research purposes within the           #
# scientific community so long as proper attribution is given to the journal # 
# article from which it was obtained.                                        #
#                                                                            #
##############################################################################
data_I
_audit_creation_method     SHELXL-97
_chemical_name_systematic
;
7-Amino-4-hydroxy-4-trifluoromethyl-3,4-dihydroquinolin-2(1<i>H</i>)-one
;
_chemical_name_common     ?
_chemical_formula_moiety     'C10 H9 F3 N2 O2'
_chemical_formula_sum     'C10 H9 F3 N2 O2'
_chemical_formula_iupac     'C10 H9 F3 N2 O2'
_chemical_formula_weight     246.19
_chemical_melting_point     ?
_symmetry_cell_setting     monoclinic
_symmetry_space_group_name_H-M     'P 21/c'
_symmetry_space_group_name_Hall     '-P 2ybc'
loop_
    _symmetry_equiv_pos_as_xyz
    'x, y, z'
    '-x, y+1/2, -z+1/2'
    '-x, -y, -z'
    'x, -y-1/2, z-1/2'
_cell_length_a     8.6770(9)
_cell_length_b     10.0816(11)
_cell_length_c     11.6293(12)
_cell_angle_alpha     90.00
_cell_angle_beta     95.747(2)
_cell_angle_gamma     90.00
_cell_volume     1012.20(18)
_cell_formula_units_Z     4
_cell_measurement_reflns_used     4544
_cell_measurement_theta_min     2.36
_cell_measurement_theta_max     30.36
_cell_measurement_temperature     296(2)
_cell_special_details     ?
_exptl_crystal_description     prism
_exptl_crystal_colour     yellow
_exptl_crystal_size_max     0.20
_exptl_crystal_size_mid     0.18
_exptl_crystal_size_min     0.15
_exptl_crystal_density_diffrn     1.616
_exptl_crystal_density_meas     ?
_exptl_crystal_density_method     'not measured'
_exptl_crystal_F_000     504
_exptl_absorpt_coefficient_mu     0.150
_exptl_absorpt_correction_type     multi-scan
_exptl_absorpt_process_details     '(SADABS; Bruker, 2000)'
_exptl_absorpt_correction_T_min     0.9706
_exptl_absorpt_correction_T_max     0.9779
_exptl_special_details     ?
_diffrn_ambient_temperature     296(2)
_diffrn_radiation_type     MoK\a
_diffrn_radiation_wavelength     0.71073
_diffrn_radiation_source     'fine-focus sealed tube'
_diffrn_radiation_monochromator     graphite
_diffrn_measurement_device_type     'Bruker SMART APEX CCD'
_diffrn_measurement_method     '\f and \w'
_diffrn_detector_area_resol_mean     ?
_diffrn_reflns_number     6400
_diffrn_reflns_av_R_equivalents     0.0275
_diffrn_reflns_av_sigmaI/netI     0.0296
_diffrn_reflns_theta_min     2.36
_diffrn_reflns_theta_max     27.49
_diffrn_reflns_theta_full     27.49
_diffrn_measured_fraction_theta_max     0.985
_diffrn_measured_fraction_theta_full     0.985
_diffrn_reflns_limit_h_min     -11
_diffrn_reflns_limit_h_max     10
_diffrn_reflns_limit_k_min     -12
_diffrn_reflns_limit_k_max     8
_diffrn_reflns_limit_l_min     -15
_diffrn_reflns_limit_l_max     15
_diffrn_standards_number     ?
_diffrn_standards_interval_count     ?
_diffrn_standards_interval_time     ?
_diffrn_standards_decay_%     ?
_refine_special_details
;
 Refinement of F^2^ against ALL reflections.  The weighted R-factor wR and
 goodness of fit S are based on F^2^, conventional R-factors R are based
 on F, with F set to zero for negative F^2^. The threshold expression of
 F^2^ > 2sigma(F^2^) is used only for calculating R-factors(gt) etc. and is
 not relevant to the choice of reflections for refinement.  R-factors based
 on F^2^ are statistically about twice as large as those based on F, and R-
 factors based on ALL data will be even larger.
;
_reflns_number_total     2283
_reflns_number_gt     2021
_reflns_threshold_expression     I>2\s(I)
_refine_ls_structure_factor_coef     Fsqd
_refine_ls_matrix_type     full
_refine_ls_R_factor_all     0.0465
_refine_ls_R_factor_gt     0.0396
_refine_ls_wR_factor_gt     0.1074
_refine_ls_wR_factor_ref     0.1116
_refine_ls_goodness_of_fit_ref     1.058
_refine_ls_restrained_S_all     1.058
_refine_ls_number_reflns     2283
_refine_ls_number_parameters     170
_refine_ls_number_restraints     0
_refine_ls_hydrogen_treatment     mixed
_refine_ls_weighting_scheme     calc
_refine_ls_weighting_details
         'calc w=1/[\s^2^(Fo^2^)+(0.0568P)^2^+0.3518P] where P=(Fo^2^+2Fc^2^)/3'
_atom_sites_solution_hydrogens     geom
_atom_sites_solution_primary     direct
_atom_sites_solution_secondary     difmap
_refine_ls_shift/su_max     0.000
_refine_ls_shift/su_mean     0.000
_refine_diff_density_max     0.332
_refine_diff_density_min     -0.275
_refine_ls_extinction_method     none
_refine_ls_extinction_coef     ?
_refine_ls_abs_structure_Flack     ?
loop_
    _atom_type_symbol
    _atom_type_description
    _atom_type_scat_dispersion_real
    _atom_type_scat_dispersion_imag
    _atom_type_scat_source
    'C' 'C' 0.0033 0.0016
                         'International Tables Vol C Tables 4.2.6.8 and 6.1.1.4'
    'H' 'H' 0.0000 0.0000
                         'International Tables Vol C Tables 4.2.6.8 and 6.1.1.4'
    'N' 'N' 0.0061 0.0033
                         'International Tables Vol C Tables 4.2.6.8 and 6.1.1.4'
    'O' 'O' 0.0106 0.0060
                         'International Tables Vol C Tables 4.2.6.8 and 6.1.1.4'
    'F' 'F' 0.0171 0.0103
                         'International Tables Vol C Tables 4.2.6.8 and 6.1.1.4'
_computing_data_collection     'SMART (Bruker, 2000)'
_computing_cell_refinement     'SAINT (Bruker, 2000)'
_computing_data_reduction     'SAINT (Bruker, 2000)'
_computing_structure_solution     'SHELXS97 (Sheldrick, 2008)'
_computing_structure_refinement     'SHELXL97 (Sheldrick, 2008)'
_computing_molecular_graphics     'SHELXTL (Sheldrick, 2008)'
_computing_publication_material     'SHELXTL (Sheldrick, 2008)'
loop_
    _atom_site_type_symbol
    _atom_site_label
    _atom_site_fract_x
    _atom_site_fract_y
    _atom_site_fract_z
    _atom_site_U_iso_or_equiv
    _atom_site_adp_type
    _atom_site_calc_flag
    _atom_site_refinement_flags
    _atom_site_occupancy
    _atom_site_symmetry_multiplicity
    _atom_site_disorder_assembly
    _atom_site_disorder_group
    C C1 0.12400(17) 0.21289(16) 0.23013(12) 0.0372(3) Uani d . 1 1 . .
    C C2 0.19252(14) 0.08079(13) 0.27561(10) 0.0268(3) Uani d . 1 1 . .
    C C3 0.35833(14) 0.10123(13) 0.32715(10) 0.0258(3) Uani d . 1 1 . .
    C C4 0.39150(15) 0.15288(14) 0.43763(11) 0.0313(3) Uani d . 1 1 . .
    H H4 0.3104 0.1748 0.4807 0.038 Uiso calc R 1 1 . .
    C C5 0.54182(16) 0.17229(14) 0.48484(11) 0.0316(3) Uani d . 1 1 . .
    H H5 0.5613 0.2075 0.5588 0.038 Uiso calc R 1 1 . .
    C C6 0.66507(14) 0.13917(13) 0.42169(11) 0.0272(3) Uani d . 1 1 . .
    C C7 0.63442(14) 0.08873(14) 0.31075(10) 0.0280(3) Uani d . 1 1 . .
    H H7 0.7158 0.0669 0.2679 0.034 Uiso calc R 1 1 . .
    C C8 0.48175(14) 0.07080(13) 0.26335(10) 0.0254(3) Uani d . 1 1 . .
    C C9 0.31363(15) -0.01002(14) 0.09840(11) 0.0292(3) Uani d . 1 1 . .
    C C10 0.18645(15) -0.02086(15) 0.17766(12) 0.0340(3) Uani d . 1 1 . .
    H H10A 0.1903 -0.1089 0.2114 0.041 Uiso calc R 1 1 . .
    H H10B 0.0875 -0.0122 0.1314 0.041 Uiso calc R 1 1 . .
    F F1 0.13125(13) 0.30710(10) 0.31014(9) 0.0552(3) Uani d . 1 1 . .
    F F2 0.19747(15) 0.25830(12) 0.14294(10) 0.0652(4) Uani d . 1 1 . .
    F F3 -0.02624(11) 0.20090(12) 0.19086(9) 0.0572(3) Uani d . 1 1 . .
    N N1 0.81794(14) 0.15133(14) 0.47467(11) 0.0333(3) Uani d . 1 1 . .
    N N2 0.45399(13) 0.02567(12) 0.14878(9) 0.0309(3) Uani d . 1 1 . .
    O O1 0.09075(11) 0.04442(11) 0.35806(8) 0.0334(3) Uani d . 1 1 . .
    O O2 0.29139(12) -0.03941(11) -0.00459(8) 0.0377(3) Uani d . 1 1 . .
    H H1B 0.532(2) 0.026(2) 0.1011(16) 0.048(5) Uiso d . 1 1 . .
    H H1A 0.893(3) 0.136(2) 0.4276(17) 0.053(5) Uiso d . 1 1 . .
    H H2A 0.833(2) 0.225(2) 0.5140(17) 0.049(5) Uiso d . 1 1 . .
    H H1C 0.129(2) -0.013(2) 0.4017(17) 0.052(6) Uiso d . 1 1 . .
loop_
    _atom_site_aniso_label
    _atom_site_aniso_U_11
    _atom_site_aniso_U_22
    _atom_site_aniso_U_33
    _atom_site_aniso_U_12
    _atom_site_aniso_U_13
    _atom_site_aniso_U_23
    C1 0.0338(7) 0.0466(8) 0.0327(7) 0.0068(6) 0.0103(6) 0.0097(6)
    C2 0.0231(6) 0.0364(7) 0.0223(5) 0.0016(5) 0.0089(4) 0.0026(5)
    C3 0.0233(6) 0.0314(6) 0.0238(6) 0.0016(5) 0.0075(4) -0.0006(5)
    C4 0.0293(6) 0.0400(7) 0.0261(6) 0.0047(5) 0.0104(5) -0.0051(5)
    C5 0.0336(7) 0.0381(7) 0.0236(6) 0.0006(5) 0.0056(5) -0.0068(5)
    C6 0.0257(6) 0.0291(6) 0.0270(6) -0.0004(5) 0.0041(5) 0.0017(5)
    C7 0.0247(6) 0.0346(7) 0.0263(6) 0.0008(5) 0.0098(5) -0.0016(5)
    C8 0.0266(6) 0.0287(6) 0.0220(6) 0.0002(5) 0.0082(4) -0.0017(5)
    C9 0.0301(6) 0.0326(7) 0.0259(6) -0.0018(5) 0.0078(5) -0.0039(5)
    C10 0.0277(6) 0.0437(8) 0.0316(7) -0.0082(5) 0.0086(5) -0.0051(6)
    F1 0.0573(6) 0.0454(6) 0.0630(7) 0.0190(5) 0.0057(5) -0.0057(5)
    F2 0.0781(8) 0.0630(7) 0.0605(7) 0.0136(6) 0.0360(6) 0.0336(6)
    F3 0.0394(5) 0.0721(7) 0.0575(6) 0.0128(5) -0.0082(4) 0.0183(5)
    N1 0.0269(6) 0.0430(7) 0.0301(6) -0.0026(5) 0.0028(5) -0.0002(5)
    N2 0.0270(5) 0.0439(7) 0.0235(5) -0.0030(5) 0.0103(4) -0.0072(5)
    O1 0.0246(5) 0.0497(6) 0.0278(5) 0.0051(4) 0.0116(4) 0.0112(4)
    O2 0.0361(5) 0.0519(6) 0.0257(5) -0.0045(4) 0.0057(4) -0.0085(4)
_geom_special_details
;
All esds (except the esd in the dihedral angle between two l.s. planes) are
estimated using the full covariance matrix. The cell esds are taken into
account individually in the estimation of esds in distances, angles and
torsion angles; correlations between esds in cell parameters are only used
when they are defined by crystal symmetry. An approximate (isotropic)
treatment of cell esds is used for estimating esds involving l.s. planes.
;
loop_
    _geom_bond_atom_site_label_1
    _geom_bond_atom_site_label_2
    _geom_bond_site_symmetry_2
    _geom_bond_distance
    _geom_bond_publ_flag
    C1 F1 . 1.3267(19) ?
    C1 F2 . 1.3318(17) ?
    C1 F3 . 1.3429(18) ?
    C1 C2 . 1.531(2) ?
    C2 O1 . 1.4153(14) ?
    C2 C3 . 1.5162(17) ?
    C2 C10 . 1.5292(18) ?
    C3 C4 . 1.3896(17) ?
    C3 C8 . 1.3966(16) ?
    C4 C5 . 1.3776(19) ?
    C4 H4 . 0.9300 ?
    C5 C6 . 1.3970(17) ?
    C5 H5 . 0.9300 ?
    C6 C7 . 1.3875(18) ?
    C6 N1 . 1.4109(17) ?
    C7 C8 . 1.3947(17) ?
    C7 H7 . 0.9300 ?
    C8 N2 . 1.4057(16) ?
    C9 O2 . 1.2301(16) ?
    C9 N2 . 1.3465(17) ?
    C9 C10 . 1.5110(17) ?
    C10 H10A . 0.9700 ?
    C10 H10B . 0.9700 ?
    N1 H1A . 0.91(2) ?
    N1 H2A . 0.87(2) ?
    N2 H1B . 0.92(2) ?
    O1 H1C . 0.82(2) ?
loop_
    _geom_angle_atom_site_label_1
    _geom_angle_atom_site_label_2
    _geom_angle_atom_site_label_3
    _geom_angle_site_symmetry_1
    _geom_angle_site_symmetry_3
    _geom_angle
    _geom_angle_publ_flag
    F1 C1 F2 . . 107.17(14) ?
    F1 C1 F3 . . 106.21(12) ?
    F2 C1 F3 . . 107.12(12) ?
    F1 C1 C2 . . 113.02(12) ?
    F2 C1 C2 . . 111.29(12) ?
    F3 C1 C2 . . 111.68(13) ?
    O1 C2 C3 . . 113.53(10) ?
    O1 C2 C10 . . 110.72(11) ?
    C3 C2 C10 . . 110.25(10) ?
    O1 C2 C1 . . 102.26(10) ?
    C3 C2 C1 . . 109.79(11) ?
    C10 C2 C1 . . 110.02(11) ?
    C4 C3 C8 . . 118.34(12) ?
    C4 C3 C2 . . 121.13(11) ?
    C8 C3 C2 . . 120.52(11) ?
    C5 C4 C3 . . 121.46(11) ?
    C5 C4 H4 . . 119.3 ?
    C3 C4 H4 . . 119.3 ?
    C4 C5 C6 . . 120.04(12) ?
    C4 C5 H5 . . 120.0 ?
    C6 C5 H5 . . 120.0 ?
    C7 C6 C5 . . 119.40(11) ?
    C7 C6 N1 . . 121.48(11) ?
    C5 C6 N1 . . 119.03(12) ?
    C6 C7 C8 . . 120.07(11) ?
    C6 C7 H7 . . 120.0 ?
    C8 C7 H7 . . 120.0 ?
    C7 C8 C3 . . 120.67(11) ?
    C7 C8 N2 . . 118.84(10) ?
    C3 C8 N2 . . 120.46(11) ?
    O2 C9 N2 . . 122.34(12) ?
    O2 C9 C10 . . 121.57(12) ?
    N2 C9 C10 . . 115.97(11) ?
    C9 C10 C2 . . 115.66(11) ?
    C9 C10 H10A . . 108.4 ?
    C2 C10 H10A . . 108.4 ?
    C9 C10 H10B . . 108.4 ?
    C2 C10 H10B . . 108.4 ?
    H10A C10 H10B . . 107.4 ?
    C6 N1 H1A . . 115.2(13) ?
    C6 N1 H2A . . 112.7(13) ?
    H1A N1 H2A . . 112.4(18) ?
    C9 N2 C8 . . 124.10(11) ?
    C9 N2 H1B . . 115.3(12) ?
    C8 N2 H1B . . 120.3(12) ?
    C2 O1 H1C . . 111.2(14) ?
loop_
    _geom_torsion_atom_site_label_1
    _geom_torsion_atom_site_label_2
    _geom_torsion_atom_site_label_3
    _geom_torsion_atom_site_label_4
    _geom_torsion_site_symmetry_1
    _geom_torsion_site_symmetry_2
    _geom_torsion_site_symmetry_3
    _geom_torsion_site_symmetry_4
    _geom_torsion
    _geom_torsion_publ_flag
    F1 C1 C2 O1 . . . . 64.75(14) ?
    F2 C1 C2 O1 . . . . -174.61(13) ?
    F3 C1 C2 O1 . . . . -54.94(14) ?
    F1 C1 C2 C3 . . . . -56.07(14) ?
    F2 C1 C2 C3 . . . . 64.58(15) ?
    F3 C1 C2 C3 . . . . -175.76(11) ?
    F1 C1 C2 C10 . . . . -177.58(11) ?
    F2 C1 C2 C10 . . . . -56.93(16) ?
    F3 C1 C2 C10 . . . . 62.73(14) ?
    O1 C2 C3 C4 . . . . -34.07(17) ?
    C10 C2 C3 C4 . . . . -158.94(12) ?
    C1 C2 C3 C4 . . . . 79.68(15) ?
    O1 C2 C3 C8 . . . . 147.20(12) ?
    C10 C2 C3 C8 . . . . 22.32(16) ?
    C1 C2 C3 C8 . . . . -99.05(14) ?
    C8 C3 C4 C5 . . . . -0.9(2) ?
    C2 C3 C4 C5 . . . . -179.71(13) ?
    C3 C4 C5 C6 . . . . -0.4(2) ?
    C4 C5 C6 C7 . . . . 1.0(2) ?
    C4 C5 C6 N1 . . . . -175.69(13) ?
    C5 C6 C7 C8 . . . . -0.3(2) ?
    N1 C6 C7 C8 . . . . 176.28(12) ?
    C6 C7 C8 C3 . . . . -1.0(2) ?
    C6 C7 C8 N2 . . . . 176.92(12) ?
    C4 C3 C8 C7 . . . . 1.62(19) ?
    C2 C3 C8 C7 . . . . -179.61(12) ?
    C4 C3 C8 N2 . . . . -176.26(12) ?
    C2 C3 C8 N2 . . . . 2.50(19) ?
    O2 C9 C10 C2 . . . . -147.86(14) ?
    N2 C9 C10 C2 . . . . 36.06(18) ?
    O1 C2 C10 C9 . . . . -167.21(11) ?
    C3 C2 C10 C9 . . . . -40.75(16) ?
    C1 C2 C10 C9 . . . . 80.49(15) ?
    O2 C9 N2 C8 . . . . 174.33(13) ?
    C10 C9 N2 C8 . . . . -9.6(2) ?
    C7 C8 N2 C9 . . . . 171.88(13) ?
    C3 C8 N2 C9 . . . . -10.2(2) ?
loop_
    _geom_hbond_atom_site_label_D
    _geom_hbond_atom_site_label_H
    _geom_hbond_atom_site_label_A
    _geom_hbond_site_symmetry_A
    _geom_hbond_distance_DH
    _geom_hbond_distance_HA
    _geom_hbond_distance_DA
    _geom_hbond_angle_DHA
    N1 H1A O1 1_655 0.91(2) 2.17(2) 3.0409(16) 160.0(18)
    N2 H1B O2 3_655 0.92(2) 1.99(2) 2.9075(15) 175.3(18)
    O1 H1C N1 3_656 0.82(2) 2.02(2) 2.8280(16) 168(2)
    N1 H2A F3 4_666 0.87(2) 2.41(2) 3.1124(16) 138.5(17)
    C4 H4 F2 4_566 0.93 2.31 3.1846(16) 156.0
data_global
_journal_data_validation_number     ?
_journal_date_recd_electronic     2011-07-27
_journal_date_accepted     2011-08-31
_journal_name_full     'Acta Crystallographica, Section E'
_journal_year     2011
_journal_volume     67
_journal_issue     10
_journal_page_first     o2616
_journal_page_last     o2616
_journal_paper_category     QO
_journal_coeditor_code     MW2019
_publ_contact_author_name     'Dr. Haitao Xi'
_publ_contact_author_address
;
Key Laboratory of Fine Chemical Engineering
Changzhou University
Changzhou 213164
Jiangsu, People's Republic of China
;
_publ_contact_author_email     xht@cczu.edu.cn
_publ_contact_author_fax     ?
_publ_contact_author_phone     '+86 519 86330257'
_publ_section_title
;
7-Amino-4-hydroxy-4-trifluoromethyl-3,4-dihydroquinolin-2(1<i>H</i>)-one
;
loop_
    _publ_author_name
    _publ_author_address
    'Yuan Qin'
;
Key Laboratory of Fine Chemical Engineering
Changzhou University
Changzhou 213164
Jiangsu, People's Republic of China
;
    'Haitao Xi'
;
Key Laboratory of Fine Chemical Engineering
Changzhou University
Changzhou 213164
Jiangsu, People's Republic of China
;
    'Liang Chen'
;
Key Laboratory of Fine Chemical Engineering
Changzhou University
Changzhou 213164
Jiangsu, People's Republic of China
;
    'Xiaoqiang Sun'
;
Key Laboratory of Fine Chemical Engineering
Changzhou University
Changzhou 213164
Jiangsu, People's Republic of China
;
_publ_section_synopsis     .
