# Supplementary material for: 7-Amino-4-hy­droxy-4-trifluoro­methyl-3,4-dihydro­quinolin-2(1H)-one
Source: Acta Crystallogr Sect E Struct Rep Online. 2011 Sep 14;67(Pt 10):o2616. doi: 10.1107/S1600536811035471 (PMC3201506; doi:10.1107/S1600536811035471)
Supplement: Supplementary file 2 [file e-67-o2616-Isup2.hkl]

# 
# h,k,l, Fc-squared, Fo-squared, sigma(Fo-squared) and status flag 
# 
data_I
_shelx_title ' Q120 in P2(1)/c' 
_shelx_refln_list_code          4 
_shelx_F_calc_maximum      112.64 
_exptl_crystal_F_000       504.00 
_reflns_d_resolution_high  0.7699 
 
loop_ 
 _symmetry_equiv_pos_as_xyz 
 'x, y, z' 
 '-x, y+1/2, -z+1/2' 
 '-x, -y, -z' 
 'x, -y-1/2, z-1/2' 
 
_cell_length_a     8.6770 
_cell_length_b    10.0816 
_cell_length_c    11.6293 
_cell_angle_alpha  90.000 
_cell_angle_beta   95.747 
_cell_angle_gamma  90.000 
 
_shelx_F_squared_multiplier     1.000 
 
loop_ 
 _refln_index_h 
 _refln_index_k 
 _refln_index_l 
 _refln_F_squared_calc 
 _refln_F_squared_meas 
 _refln_F_squared_sigma 
 _refln_observed_status 
   1   0   0       10.76        6.92      0.35 o 
   2   0   0      549.32      491.37     57.65 o 
   4   0   0     1025.49     1021.17     22.87 o 
   5   0   0        5.89        4.11      0.59 o 
   6   0   0     1267.80     1254.70     30.38 o 
   7   0   0       44.55       35.31      1.33 o 
   8   0   0      103.09       97.46      3.99 o 
   9   0   0       20.41       17.83      1.52 o 
  10   0   0       43.63       34.48      2.23 o 
  11   0   0      189.55      217.80      8.33 o 
   1   1   0     1360.35     1324.84     15.51 o 
   2   1   0     2551.30     2463.14     40.66 o 
   3   1   0      186.71      189.39      4.44 o 
   4   1   0      636.36      634.66     11.47 o 
   5   1   0      574.97      523.91     41.09 o 
   6   1   0      106.26      105.34      3.28 o 
   7   1   0      666.60      620.71      9.97 o 
   8   1   0       27.46       23.82      0.92 o 
   9   1   0        2.15        4.17      2.17 o 
  10   1   0        0.07        0.65      0.50 o 
  11   1   0       15.36       29.89      8.56 o 
   0   2   0      551.06      599.68      9.34 o 
   1   2   0     4954.03     4563.46     75.89 o 
   2   2   0      216.37      235.16      3.03 o 
   3   2   0      441.93      419.43      5.35 o 
   4   2   0       91.10      102.31      1.53 o 
   5   2   0     1217.65     1252.18     17.50 o 
   6   2   0       29.47       31.38      1.54 o 
   7   2   0      108.31      103.70      1.93 o 
   8   2   0      236.26      222.29      4.54 o 
   9   2   0       12.12        9.62      0.80 o 
  10   2   0       32.28       38.71      1.30 o 
  11   2   0       84.06       89.71      2.94 o 
   1   3   0     2210.94     2164.44     39.51 o 
   2   3   0      168.04      171.15      3.22 o 
   3   3   0     1110.55     1152.39     16.07 o 
   4   3   0        0.18        2.80      0.18 o 
   5   3   0      687.88      676.20      9.52 o 
   6   3   0       39.27       32.19      0.77 o 
   7   3   0       21.30       19.72      0.69 o 
   8   3   0       55.94       52.03      1.47 o 
   9   3   0        9.23       10.90      0.72 o 
  10   3   0       27.09       34.36      1.52 o 
   0   4   0      998.16      850.70     23.69 o 
   1   4   0     1419.22     1443.50     51.68 o 
   2   4   0        4.21        6.29      0.43 o 
   3   4   0      470.87      494.88      6.99 o 
   4   4   0      433.77      478.96      6.79 o 
   5   4   0      251.49      268.32      3.90 o 
   6   4   0       52.85       46.81      1.03 o 
   7   4   0      242.93      239.59      4.09 o 
   8   4   0       73.01       81.42      2.37 o 
   9   4   0       25.52       22.41      0.99 o 
  10   4   0       36.04       41.01      1.38 o 
   1   5   0      372.47      386.32      6.10 o 
   2   5   0     1184.38     1168.87     18.26 o 
   3   5   0      291.69      285.43      4.12 o 
   4   5   0      465.31      464.34      6.62 o 
   5   5   0       68.11       78.17      1.31 o 
   6   5   0        5.69        4.26      0.34 o 
   7   5   0      214.43      225.25      3.88 o 
   8   5   0      393.13      378.48      6.30 o 
   9   5   0        0.22        0.08      0.39 o 
  10   5   0        3.57        5.31      0.61 o 
   0   6   0      213.46      201.05      4.60 o 
   1   6   0        0.62        1.66      0.28 o 
   2   6   0       59.13       52.35      1.83 o 
   3   6   0        1.05        0.75      0.18 o 
   4   6   0        4.68        3.93      0.28 o 
   5   6   0       45.61       41.75      0.82 o 
   6   6   0        1.13        0.66      0.28 o 
   7   6   0      240.55      236.64      4.69 o 
   8   6   0      119.07      107.62      2.45 o 
   9   6   0        0.79        0.00      0.50 o 
   1   7   0      233.88      232.32      4.38 o 
   2   7   0       33.23       36.83      1.64 o 
   3   7   0      507.21      501.85      7.98 o 
   4   7   0       13.44       10.50      0.64 o 
   5   7   0        6.70        7.99      0.52 o 
   6   7   0       76.93       73.14      2.53 o 
   7   7   0      225.11      224.23      5.33 o 
   8   7   0        7.89       11.87      0.74 o 
   9   7   0        8.94       10.07      0.90 o 
   0   8   0      108.51      107.90      3.87 o 
   1   8   0       58.66       58.73      1.70 o 
   2   8   0      324.55      316.61      7.17 o 
   3   8   0       92.59      103.82      2.23 o 
   4   8   0        7.09        6.06      0.48 o 
   5   8   0       66.99       63.30      1.59 o 
   6   8   0       24.69       22.05      0.88 o 
   7   8   0        8.89        8.09      0.75 o 
   8   8   0       40.28       36.04      1.24 o 
   1   9   0      230.13      224.96      5.31 o 
   2   9   0       66.60       62.40      1.82 o 
   3   9   0      101.95      104.53      2.30 o 
   4   9   0        1.02        0.05      0.34 o 
   5   9   0      176.72      175.63      9.15 o 
   6   9   0       37.16       38.30      2.17 o 
   7   9   0       47.37       46.86      2.52 o 
   8   9   0        2.23        1.52      0.82 o 
   0  10   0        0.17        0.00      0.59 o 
   1  10   0       15.17       13.78      0.91 o 
   2  10   0        8.19        7.74      0.75 o 
   3  10   0       24.52       21.90      0.92 o 
   4  10   0       20.35       21.90      1.47 o 
   5  10   0        0.63        0.34      0.56 o 
   6  10   0       11.78       11.31      0.95 o 
   1  11   0        4.25        1.64      0.58 o 
   2  11   0        0.77        0.00      0.53 o 
   3  11   0       38.66       37.98      1.26 o 
   4  11   0        1.21        1.08      0.62 o 
   5  11   0        2.99        3.20      0.82 o 
   0  12   0       15.76        9.85      1.29 o 
   1  12   0       61.68       61.48      2.07 o 
   2  12   0        3.47        3.52      0.75 o 
   3  12   0       12.24       13.49      1.52 o 
 -11   1   1        0.05        0.63      0.62 o 
 -10   1   1       38.71       42.43      1.70 o 
  -9   1   1      109.16      105.62      2.50 o 
  -8   1   1      477.39      483.42      9.29 o 
  -7   1   1      931.65      902.40     16.83 o 
  -6   1   1       13.41       17.86      0.62 o 
  -5   1   1       56.68       54.45      2.10 o 
  -4   1   1      139.83      130.22      6.54 o 
  -3   1   1      813.07      818.60     16.43 o 
  -2   1   1        5.62       10.34      0.24 o 
  -1   1   1     2008.86     1997.51     27.88 o 
   0   1   1       98.98       95.44      2.00 o 
   1   1   1     3372.80     3139.80     39.87 o 
   2   1   1     1270.18     1303.93     18.20 o 
   3   1   1       25.52       22.56      3.17 o 
   4   1   1     2688.41     2960.54     66.47 o 
   5   1   1      581.78      673.55     15.25 o 
   6   1   1       93.73       36.33     40.81 o 
   7   1   1       83.07       80.92      1.76 o 
   8   1   1       39.97       34.34      1.10 o 
   9   1   1       61.12       57.92      1.60 o 
  10   1   1       84.53      100.63      3.07 o 
  11   1   1       70.82       91.66      2.99 o 
 -11   2   1      152.10      169.23      4.77 o 
 -10   2   1        0.94        2.92      0.52 o 
  -9   2   1       10.56       13.55      0.77 o 
  -8   2   1      123.73      127.68      2.84 o 
  -7   2   1     1020.73      993.85     15.79 o 
  -6   2   1      280.91      285.34      6.57 o 
  -5   2   1      158.78      173.15     16.14 o 
  -4   2   1      410.86      269.01    108.72 o 
  -3   2   1      509.79      482.12     17.17 o 
  -2   2   1      104.58      115.67      1.91 o 
  -1   2   1     1266.08     1237.41     19.32 o 
   0   2   1     9827.37     9555.96    833.20 o 
   1   2   1      426.41      459.98      7.22 o 
   2   2   1     1343.36     1298.27     20.37 o 
   3   2   1      673.82      684.30     10.78 o 
   4   2   1      751.46      890.31     14.05 o 
   5   2   1       10.11        5.64      0.38 o 
   6   2   1        3.91        9.53      0.70 o 
   7   2   1        4.09        2.41      0.30 o 
   8   2   1       14.35       16.16      0.77 o 
   9   2   1       12.26       11.37      0.71 o 
  10   2   1        0.38        0.00      0.38 o 
 -10   3   1        1.44        1.35      0.57 o 
  -9   3   1        5.10        5.11      0.52 o 
  -8   3   1      327.43      322.61      6.38 o 
  -7   3   1      422.39      423.22      6.92 o 
  -6   3   1       80.82       77.62      2.05 o 
  -5   3   1       78.00       82.03      2.06 o 
  -4   3   1       21.33       15.54      0.38 o 
  -3   3   1      562.73      513.78     10.72 o 
  -2   3   1       10.60        4.52      0.32 o 
  -1   3   1      262.68      208.80     62.66 o 
   0   3   1     8520.91     8331.02    148.52 o 
   1   3   1    12686.86    11728.58    354.79 o 
   2   3   1     3516.30     3455.29    100.01 o 
   3   3   1      275.33      264.15      3.79 o 
   4   3   1       10.93        9.90      0.33 o 
   5   3   1       10.88       11.91      0.36 o 
   6   3   1      276.41      266.16      4.43 o 
   7   3   1      225.94      238.11      4.03 o 
   8   3   1      125.71      120.30      2.69 o 
   9   3   1        0.00        0.78      0.41 o 
  10   3   1        0.35        0.00      0.41 o 
 -10   4   1       11.96        9.82      0.74 o 
  -9   4   1       30.27       30.20      1.10 o 
  -8   4   1        6.79        6.14      0.54 o 
  -7   4   1       19.02       19.65      0.67 o 
  -6   4   1      281.16      269.98      7.15 o 
  -5   4   1      346.59      340.60      5.47 o 
  -4   4   1      172.44      162.29      2.69 o 
  -3   4   1     1048.62      994.26     41.18 o 
  -2   4   1      156.37      163.61      2.68 o 
  -1   4   1      236.72      268.21      6.98 o 
   0   4   1     1892.21     1916.43     34.24 o 
   1   4   1     3887.65     3869.07     69.16 o 
   2   4   1      446.16      445.97      6.29 o 
   3   4   1      828.08      836.25     11.71 o 
   4   4   1      347.94      346.42      4.96 o 
   5   4   1       81.89       83.52      1.36 o 
   6   4   1      225.04      223.09      3.77 o 
   7   4   1      317.90      306.26      5.13 o 
   8   4   1       71.44       62.64      1.76 o 
   9   4   1       30.96       35.11      1.19 o 
  10   4   1        9.14        8.91      0.72 o 
 -10   5   1        1.77        2.44      0.49 o 
  -9   5   1       17.61       19.70      0.92 o 
  -8   5   1        5.30        5.72      0.54 o 
  -7   5   1        9.10       10.27      1.15 o 
  -6   5   1        2.17        3.03      0.28 o 
  -5   5   1       63.09       63.62      1.21 o 
  -4   5   1       17.85       18.12      0.51 o 
  -3   5   1      187.15      187.97      3.76 o 
  -2   5   1      665.37      706.92     11.11 o 
  -1   5   1        6.84        7.90      0.28 o 
   0   5   1     1172.65     1269.50     22.64 o 
   1   5   1       56.65       70.87     12.56 o 
   2   5   1      109.39       87.65      1.51 o 
   3   5   1      220.68      227.37      3.32 o 
   4   5   1       66.32       66.89      1.54 o 
   5   5   1        1.32        1.38      0.44 o 
   6   5   1      335.76      326.83      5.41 o 
   7   5   1       24.42       23.40      1.05 o 
   8   5   1        8.34       10.46      0.59 o 
   9   5   1       36.74       33.24      1.22 o 
  10   5   1        0.96        0.24      0.53 o 
 -10   6   1        0.98        0.35      0.82 o 
  -9   6   1       35.97       36.76      1.58 o 
  -8   6   1        0.61        0.19      0.39 o 
  -7   6   1      138.66      127.08      2.38 o 
  -6   6   1       33.53       35.24      1.08 o 
  -5   6   1       65.75       69.11      1.37 o 
  -4   6   1      979.61     1002.33     24.75 o 
  -3   6   1      175.00      189.58      3.15 o 
  -2   6   1     1124.58     1113.89     30.12 o 
  -1   6   1      918.67      929.53     14.57 o 
   0   6   1       33.94       29.25      0.87 o 
   1   6   1      142.59      142.57      2.75 o 
   2   6   1      628.09      640.36     14.29 o 
   3   6   1      139.34      131.93      2.04 o 
   4   6   1        5.69        7.59      1.76 o 
   5   6   1       30.68       30.47      0.68 o 
   6   6   1       40.05       38.91      1.40 o 
   7   6   1        5.96        5.45      0.52 o 
   8   6   1        0.39        0.35      0.47 o 
   9   6   1       80.08       83.37      2.61 o 
  -9   7   1        4.91        4.48      0.75 o 
  -8   7   1       25.35       23.65      0.98 o 
  -7   7   1        6.48        4.99      0.53 o 
  -6   7   1        2.98        4.86      0.46 o 
  -5   7   1       11.55       12.47      0.65 o 
  -4   7   1       98.20       94.81      2.13 o 
  -3   7   1        0.84        0.54      0.21 o 
  -2   7   1       21.05       21.58      1.29 o 
  -1   7   1        2.62        3.59      0.23 o 
   0   7   1       91.56       98.08      1.98 o 
   1   7   1       33.14       29.87      1.03 o 
   2   7   1       14.53       13.02      1.06 o 
   3   7   1       10.83        8.61      0.42 o 
   4   7   1        0.69        4.55      1.98 o 
   5   7   1       47.60       45.82      1.29 o 
   6   7   1       64.34       65.13      1.64 o 
   7   7   1        0.01        2.08      0.96 o 
   8   7   1       49.61       50.96      1.48 o 
   9   7   1        0.00        0.15      0.62 o 
  -8   8   1        2.25        1.26      0.44 o 
  -7   8   1       41.22       44.79      2.70 o 
  -6   8   1      194.91      186.64      4.22 o 
  -5   8   1       72.88       72.32      2.09 o 
  -4   8   1      206.06      206.84      4.60 o 
  -3   8   1       11.55       12.50      0.63 o 
  -2   8   1       11.32        9.76      0.70 o 
  -1   8   1        2.24        1.11      0.41 o 
   0   8   1       92.57       90.23      2.36 o 
   1   8   1       20.16       15.06      0.78 o 
   2   8   1       48.21       42.84      1.94 o 
   3   8   1       22.47       28.60      0.88 o 
   4   8   1       80.09       80.66      1.59 o 
   5   8   1       44.30       39.75      1.19 o 
   6   8   1      108.63      110.52      2.77 o 
   7   8   1      177.54      179.22      3.76 o 
   8   8   1       82.39       82.10      2.07 o 
  -8   9   1        0.29        0.00      0.70 o 
  -7   9   1        8.88        5.65      0.73 o 
  -6   9   1        4.10        5.22      0.70 o 
  -5   9   1       60.35       60.49      3.52 o 
  -4   9   1        0.90        0.13      0.45 o 
  -3   9   1       42.03       44.09      1.26 o 
  -2   9   1       13.54       12.55      0.83 o 
  -1   9   1        5.83        4.34      0.53 o 
   0   9   1      104.12      104.98      2.74 o 
   1   9   1       21.62       18.03      1.06 o 
   2   9   1       36.09       40.41      1.41 o 
   3   9   1        9.83       10.32      0.66 o 
   4   9   1        2.61        2.39      0.45 o 
   5   9   1       45.14       50.56      1.77 o 
   6   9   1        3.07        4.08      0.65 o 
   7   9   1        3.10        1.44      0.65 o 
  -6  10   1       26.12       26.29      2.11 o 
  -5  10   1       10.52       10.56      0.95 o 
  -4  10   1       25.59       26.09      1.32 o 
  -3  10   1        1.59        0.96      0.43 o 
  -2  10   1       21.32       23.79      1.12 o 
  -1  10   1       67.16       72.95      2.16 o 
   0  10   1       33.38       27.96      1.20 o 
   1  10   1        0.57        0.00      0.41 o 
   2  10   1       12.83       14.54      0.90 o 
   3  10   1       24.76       22.45      0.95 o 
   4  10   1       17.10       15.99      1.17 o 
   5  10   1       28.30       33.42      1.49 o 
   6  10   1        5.40        5.45      0.75 o 
  -5  11   1        0.89        0.00      0.56 o 
  -4  11   1       19.86       19.27      1.18 o 
  -3  11   1       37.01       40.10      1.28 o 
  -2  11   1       45.70       48.10      1.74 o 
  -1  11   1       33.08       30.64      1.37 o 
   0  11   1       11.45        9.15      0.83 o 
   1  11   1        9.47        8.44      0.75 o 
   2  11   1        2.12        1.15      0.53 o 
   3  11   1       55.58       56.92      1.60 o 
   4  11   1        9.45        8.11      0.87 o 
   5  11   1        0.05        0.82      0.94 o 
  -3  12   1        2.94        4.34      1.06 o 
  -2  12   1        1.77        0.85      0.62 o 
  -1  12   1        2.45        0.00      0.58 o 
   0  12   1       19.20       19.39      1.16 o 
   1  12   1       33.73       31.30      1.76 o 
   2  12   1        3.49        1.68      1.11 o 
   3  12   1       84.95       83.50      2.65 o 
 -11   0   2       27.02       28.38      2.11 o 
 -10   0   2        6.35        6.69      1.06 o 
  -9   0   2       98.83       91.95      3.99 o 
  -8   0   2      619.41      612.23     20.53 o 
  -7   0   2     1746.74     1747.68     39.16 o 
  -6   0   2      147.92      138.49      3.22 o 
  -5   0   2      292.81      303.52      5.63 o 
  -4   0   2      603.79      642.51     20.43 o 
  -3   0   2      209.92      229.19      4.15 o 
  -2   0   2     4961.07     4801.33     84.36 o 
  -1   0   2      591.43      582.45      8.90 o 
   0   0   2     3099.30     2929.10     52.43 o 
   1   0   2    10360.01     9213.86    296.15 o 
   2   0   2       23.28       31.41      0.87 o 
   3   0   2     6303.47     5197.76    167.72 o 
   4   0   2     1990.12     1940.60     43.22 o 
   5   0   2       25.81       30.23      1.07 o 
   6   0   2       35.26       37.08      1.28 o 
   7   0   2      142.94      163.97      5.98 o 
   8   0   2       67.90       63.45      2.93 o 
   9   0   2        1.28        1.88      0.82 o 
  10   0   2        0.32        0.59      0.82 o 
 -11   1   2        3.88        3.42      0.75 o 
 -10   1   2        0.28        0.78      0.53 o 
  -9   1   2        0.01        0.48      0.38 o 
  -8   1   2      286.04      295.41      5.89 o 
  -7   1   2      186.52      195.84      4.02 o 
  -6   1   2      624.33      564.83     24.57 o 
  -5   1   2        3.24        2.90      0.43 o 
  -4   1   2      207.15      215.62      3.55 o 
  -3   1   2       21.34       26.02      0.63 o 
  -2   1   2     2687.61     2625.24     33.24 o 
  -1   1   2     9657.73     9165.30    143.34 o 
   0   1   2      762.06      814.55     14.85 o 
   1   1   2     1096.31     1073.91     14.98 o 
   2   1   2      966.34      968.95     17.39 o 
   3   1   2      164.17      190.71      5.98 o 
   4   1   2     4703.67     4900.17    109.86 o 
   5   1   2     1053.39     1116.60     24.51 o 
   6   1   2      542.90      586.13     13.38 o 
   7   1   2        1.38        0.96      0.49 o 
   8   1   2       45.09       33.13      1.10 o 
   9   1   2        1.52        0.88      0.58 o 
  10   1   2        7.21        8.94      1.06 o 
 -11   2   2       41.31       44.90      1.95 o 
 -10   2   2       23.22       25.47      1.08 o 
  -9   2   2       76.90       73.05      1.89 o 
  -8   2   2      296.39      268.81      5.41 o 
  -7   2   2     1085.63     1045.51     19.47 o 
  -6   2   2      157.06      133.08      8.90 o 
  -5   2   2      260.86      242.75      4.71 o 
  -4   2   2        1.78        0.68      0.33 o 
  -3   2   2     2082.54     2234.06     40.10 o 
  -2   2   2     2308.22     2413.97     33.68 o 
  -1   2   2     2978.58     2839.40     51.78 o 
   0   2   2       14.54       13.10      0.45 o 
   1   2   2     2613.84     2571.23     40.35 o 
   2   2   2      332.45      313.26      5.00 o 
   3   2   2      344.33      371.37     11.13 o 
   4   2   2        6.01        8.58      0.37 o 
   5   2   2      393.35      440.65     13.16 o 
   6   2   2       22.22       27.00      1.47 o 
   7   2   2       48.56       50.25      1.13 o 
   8   2   2        0.55        0.00      0.34 o 
   9   2   2        6.63        7.91      0.63 o 
  10   2   2        6.61        6.15      0.65 o 
 -10   3   2       72.39       72.47      1.98 o 
  -9   3   2       18.98       17.44      0.88 o 
  -8   3   2        1.81        2.03      0.43 o 
  -7   3   2     1355.88     1298.27     20.55 o 
  -6   3   2       82.34       79.46      4.28 o 
  -5   3   2        2.81        4.75      0.30 o 
  -4   3   2      404.18      416.47      5.92 o 
  -3   3   2      437.44      495.70      7.75 o 
  -2   3   2       52.42       57.20      1.02 o 
  -1   3   2       48.22       32.04      0.87 o 
   0   3   2     6913.61     7222.26    241.79 o 
   1   3   2      745.83      792.95     14.48 o 
   2   3   2     1048.47     1047.66     19.10 o 
   3   3   2        4.36        1.96      0.20 o 
   4   3   2       15.14       30.49      0.68 o 
   5   3   2      619.18      616.52      9.84 o 
   6   3   2      115.30      106.93      2.25 o 
   7   3   2        0.63        0.48      0.24 o 
   8   3   2        0.36        0.51      0.41 o 
   9   3   2        6.30        7.55      0.63 o 
  10   3   2        0.70        1.97      0.45 o 
 -10   4   2        8.37       10.08      0.97 o 
  -9   4   2       31.95       26.86      1.49 o 
  -8   4   2       11.09       14.97      0.81 o 
  -7   4   2       49.65       57.38      1.25 o 
  -6   4   2        5.58        6.55      0.41 o 
  -5   4   2       90.40       81.48      1.75 o 
  -4   4   2      362.09      383.83      5.48 o 
  -3   4   2       94.93      108.22      1.84 o 
  -2   4   2      328.24      332.69      4.76 o 
  -1   4   2       97.34      114.90      7.16 o 
   0   4   2      535.44      549.60      9.94 o 
   1   4   2     1866.62     1948.47     30.43 o 
   2   4   2       20.52       21.75      0.51 o 
   3   4   2      750.24      805.75     11.31 o 
   4   4   2      745.66      751.91     10.57 o 
   5   4   2       89.99      104.36      1.66 o 
   6   4   2       21.44       23.50      0.57 o 
   7   4   2       96.48       92.44      1.80 o 
   8   4   2        1.69        0.37      0.30 o 
   9   4   2        0.70        0.59      0.41 o 
  10   4   2        2.55        3.45      0.56 o 
 -10   5   2       39.18       45.22      1.81 o 
  -9   5   2        0.53        0.91      0.39 o 
  -8   5   2        2.82        3.21      0.46 o 
  -7   5   2        3.83        3.05      0.34 o 
  -6   5   2        6.10        7.30      0.42 o 
  -5   5   2      603.01      589.12     30.37 o 
  -4   5   2      163.76      156.85      2.65 o 
  -3   5   2       84.29       81.89      1.47 o 
  -2   5   2      294.54      308.55      4.96 o 
  -1   5   2      151.14      171.58      3.73 o 
   0   5   2      484.42      466.09      8.45 o 
   1   5   2      727.27      777.89     14.01 o 
   2   5   2        1.93        2.49      0.47 o 
   3   5   2       56.00       49.25      0.87 o 
   4   5   2       65.44       69.61      1.17 o 
   5   5   2       32.37       28.80      0.71 o 
   6   5   2      236.54      229.51      3.89 o 
   7   5   2      133.56      113.89      2.16 o 
   8   5   2       12.10       10.21      0.55 o 
   9   5   2        6.95        4.62      0.70 o 
  10   5   2       12.70       11.23      1.00 o 
 -10   6   2        7.79        6.92      1.17 o 
  -9   6   2       22.63       23.40      1.24 o 
  -8   6   2       70.99       70.26      1.85 o 
  -7   6   2        0.83        0.23      0.31 o 
  -6   6   2        0.29        0.35      0.25 o 
  -5   6   2       35.09       34.50      0.93 o 
  -4   6   2       41.41       43.67      0.94 o 
  -3   6   2       25.48       24.72      2.35 o 
  -2   6   2      213.13      193.21      3.19 o 
  -1   6   2      524.78      504.78     15.24 o 
   0   6   2     1581.39     1646.31     29.42 o 
   1   6   2      540.74      619.91     11.23 o 
   2   6   2       40.13       38.12      1.76 o 
   3   6   2        3.73        1.91      0.25 o 
   4   6   2       21.53       21.32      0.61 o 
   5   6   2       24.89       24.83      0.70 o 
   6   6   2      270.54      259.47      7.22 o 
   7   6   2      333.23      323.74      7.06 o 
   8   6   2       38.28       35.19      1.12 o 
   9   6   2        5.05        5.39      0.88 o 
  -9   7   2        9.31        8.15      1.17 o 
  -8   7   2       13.27       10.30      0.75 o 
  -7   7   2        0.00        0.00      0.37 o 
  -6   7   2      180.34      179.36      3.65 o 
  -5   7   2       22.74       20.56      0.81 o 
  -4   7   2       31.29       25.85      0.72 o 
  -3   7   2      407.04      404.13      6.50 o 
  -2   7   2      123.13      120.91      2.41 o 
  -1   7   2       81.82       82.72      2.11 o 
   0   7   2      116.16      118.70      2.37 o 
   1   7   2      763.59      747.14     13.51 o 
   2   7   2      163.31      162.24      3.90 o 
   3   7   2      157.08      154.86      2.79 o 
   4   7   2       15.12       16.62      0.58 o 
   5   7   2        0.11        0.57      0.26 o 
   6   7   2      299.46      305.07      5.91 o 
   7   7   2        2.09        2.48      0.46 o 
   8   7   2       19.46       22.23      0.94 o 
   9   7   2        0.08        0.26      0.53 o 
  -8   8   2        2.43        3.08      0.51 o 
  -7   8   2       26.00       27.79      1.05 o 
  -6   8   2        9.91       11.02      0.91 o 
  -5   8   2       30.78       29.80      2.99 o 
  -4   8   2        8.22        9.50      0.60 o 
  -3   8   2        3.51        6.77      0.57 o 
  -2   8   2      196.10      183.79      4.35 o 
  -1   8   2      702.32      682.66     15.01 o 
   0   8   2      225.97      219.57      5.14 o 
   1   8   2      154.32      155.94      3.81 o 
   2   8   2       80.57       75.52      1.69 o 
   3   8   2       33.23       25.40      0.74 o 
   4   8   2       21.93       20.74      0.68 o 
   5   8   2        0.05        0.17      0.36 o 
   6   8   2       60.82       59.59      1.55 o 
   7   8   2       88.42       93.49      2.23 o 
   8   8   2       15.23       12.39      0.81 o 
  -8   9   2       36.10       35.07      2.11 o 
  -7   9   2       10.87       11.89      1.41 o 
  -6   9   2        1.29        2.17      0.62 o 
  -5   9   2       12.59       17.29      1.70 o 
  -4   9   2      109.34      112.33      3.10 o 
  -3   9   2      221.37      213.50      4.24 o 
  -2   9   2       60.39       53.92      1.66 o 
  -1   9   2       27.26       25.92      1.08 o 
   0   9   2        5.52        4.78      0.53 o 
   1   9   2       41.82       39.38      1.88 o 
   2   9   2       71.19       66.68      1.99 o 
   3   9   2       38.02       38.41      1.15 o 
   4   9   2      121.13      116.55      2.57 o 
   5   9   2        0.15        0.35      0.53 o 
   6   9   2        4.95        4.56      0.65 o 
   7   9   2        2.08        2.38      0.70 o 
  -6  10   2       47.23       48.21      3.28 o 
  -5  10   2        0.35        0.29      0.58 o 
  -4  10   2      125.72      118.85      5.51 o 
  -3  10   2        0.68        0.12      0.41 o 
  -2  10   2        1.80        1.23      0.50 o 
  -1  10   2       21.83       20.94      1.08 o 
   0  10   2      376.18      368.74      9.73 o 
   1  10   2        1.33        0.53      0.65 o 
   2  10   2       39.53       36.55      1.41 o 
   3  10   2       16.88       17.79      0.81 o 
   4  10   2       20.25       19.64      0.89 o 
   5  10   2       31.02       28.81      1.35 o 
   6  10   2        1.84        0.39      0.65 o 
  -5  11   2        3.95        5.51      1.17 o 
  -4  11   2       95.64       90.76      2.82 o 
  -3  11   2       11.40       12.06      0.95 o 
  -2  11   2       12.64        9.56      0.83 o 
  -1  11   2       15.38       16.42      1.08 o 
   0  11   2        0.06        0.00      0.59 o 
   1  11   2       16.27       10.49      0.83 o 
   2  11   2       89.15       86.33      2.57 o 
   3  11   2       12.88       13.39      1.55 o 
   4  11   2       17.72       18.28      1.82 o 
   5  11   2       16.46       18.65      1.88 o 
  -3  12   2        0.26        0.94      0.82 o 
  -2  12   2       42.76       44.20      1.70 o 
  -1  12   2       36.01       36.11      1.76 o 
   0  12   2        0.25        0.00      0.53 o 
   1  12   2        0.24        0.41      0.58 o 
   2  12   2        2.42        2.07      0.65 o 
   3  12   2        7.54        6.97      0.87 o 
 -11   1   3        5.77        6.34      0.83 o 
 -10   1   3       57.88       65.39      2.32 o 
  -9   1   3       29.42       27.31      1.06 o 
  -8   1   3      259.14      249.20      5.08 o 
  -7   1   3      660.07      645.16     12.20 o 
  -6   1   3      267.84      272.75      5.15 o 
  -5   1   3      476.46      471.11      7.56 o 
  -4   1   3      100.33       82.86      1.50 o 
  -3   1   3     4878.76     5301.72     73.91 o 
  -2   1   3     1571.05     1586.21     21.82 o 
  -1   1   3        1.06        0.54      0.12 o 
   0   1   3        5.95        2.02      0.41 o 
   1   1   3        8.05        7.61      0.21 o 
   2   1   3      125.32      122.35     23.71 o 
   3   1   3      684.50      611.84    116.97 o 
   4   1   3     1118.60     1298.61     23.86 o 
   5   1   3      531.83      502.06     45.07 o 
   6   1   3       35.35       33.34      0.99 o 
   7   1   3        0.30        0.00      0.31 o 
   8   1   3       25.89       22.28      0.88 o 
   9   1   3        3.23        3.70      0.66 o 
  10   1   3        0.90        0.70      0.58 o 
 -11   2   3        0.01        0.00      0.50 o 
 -10   2   3        5.28        6.23      0.61 o 
  -9   2   3       32.13       32.59      1.17 o 
  -8   2   3       33.00       32.32      1.13 o 
  -7   2   3      179.45      179.60      3.74 o 
  -6   2   3      437.72      449.47      7.29 o 
  -5   2   3       82.58       61.23     11.89 o 
  -4   2   3       77.21       87.59      1.87 o 
  -3   2   3       24.20       31.04      3.63 o 
  -2   2   3      989.83      967.48     19.08 o 
  -1   2   3      323.27      307.19     21.67 o 
   0   2   3      227.71      260.26      8.68 o 
   1   2   3       77.47       88.86      1.51 o 
   2   2   3      111.73      123.17      2.07 o 
   3   2   3      116.42      135.12      5.26 o 
   4   2   3      877.56      947.38     14.94 o 
   5   2   3       76.70       84.00      2.15 o 
   6   2   3      141.84      121.14     17.75 o 
   7   2   3      303.17      269.69      5.35 o 
   8   2   3       97.60       72.31      1.83 o 
   9   2   3        0.05        0.32      0.37 o 
  10   2   3       17.66       18.66      1.24 o 
 -10   3   3       71.58       71.83      1.96 o 
  -9   3   3       54.97       55.58      1.60 o 
  -8   3   3       62.12       60.41      1.62 o 
  -7   3   3      392.03      372.56      6.16 o 
  -6   3   3      178.81      193.05      3.32 o 
  -5   3   3      394.82      419.74      6.81 o 
  -4   3   3       33.34       46.59      0.72 o 
  -3   3   3       13.29       16.08      0.40 o 
  -2   3   3       65.81       63.59      1.35 o 
  -1   3   3     3275.78     3112.38     75.32 o 
   0   3   3     3887.37     3540.86    114.35 o 
   1   3   3      283.54      287.99      5.38 o 
   2   3   3       66.36       80.07      1.62 o 
   3   3   3       29.44       39.41      0.92 o 
   4   3   3      260.86      270.54      4.41 o 
   5   3   3       17.37       14.54      0.58 o 
   6   3   3      114.37      122.06      2.20 o 
   7   3   3        0.52        2.89      0.43 o 
   8   3   3      159.99      151.81      2.77 o 
   9   3   3        2.33        4.37      0.92 o 
  10   3   3        0.02        0.64      0.46 o 
 -10   4   3       12.21       14.10      0.86 o 
  -9   4   3      117.97      120.04      2.82 o 
  -8   4   3       55.69       52.65      1.51 o 
  -7   4   3      582.63      580.61      9.41 o 
  -6   4   3      112.82      106.32      1.98 o 
  -5   4   3      303.24      312.39      5.15 o 
  -4   4   3        0.24        1.97      0.25 o 
  -3   4   3       17.58       12.88      0.36 o 
  -2   4   3      611.95      659.34     10.29 o 
  -1   4   3      659.86      665.99     11.98 o 
   0   4   3      617.34      719.22     13.19 o 
   1   4   3      704.67      796.78     14.59 o 
   2   4   3     2041.33     2134.95     33.48 o 
   3   4   3      474.85      474.56      8.70 o 
   4   4   3       11.72       14.16      0.48 o 
   5   4   3      629.15      618.16      9.89 o 
   6   4   3      178.84      180.70      2.76 o 
   7   4   3       91.21      102.60      1.96 o 
   8   4   3       30.31       26.24      0.82 o 
   9   4   3        0.25        0.00      0.41 o 
  10   4   3        1.78        1.48      0.52 o 
 -10   5   3       40.24       47.62      1.56 o 
  -9   5   3       55.10       52.17      2.77 o 
  -8   5   3       26.64       23.03      1.25 o 
  -7   5   3      179.52      187.40      3.33 o 
  -6   5   3      217.49      221.28      3.80 o 
  -5   5   3       22.52       25.56      0.76 o 
  -4   5   3      250.91      254.22      3.75 o 
  -3   5   3       17.76       13.18      0.43 o 
  -2   5   3      289.79      290.64      5.11 o 
  -1   5   3      259.69      302.54      6.86 o 
   0   5   3     3975.09     4153.06     64.83 o 
   1   5   3      294.57      292.46      4.72 o 
   2   5   3      261.13      230.39      3.78 o 
   3   5   3        2.52        5.50      0.41 o 
   4   5   3       81.16       75.61      1.27 o 
   5   5   3       61.49       69.85      1.26 o 
   6   5   3      192.74      193.64      2.94 o 
   7   5   3       96.69       95.83      1.90 o 
   8   5   3        6.00        5.79      0.53 o 
   9   5   3        1.11        1.27      0.62 o 
  -9   6   3       16.79       17.01      1.08 o 
  -8   6   3        1.36        1.27      0.43 o 
  -7   6   3        0.25        0.28      0.30 o 
  -6   6   3      668.99      651.17     14.46 o 
  -5   6   3       97.07       89.89      1.76 o 
  -4   6   3        0.67        1.75      0.23 o 
  -3   6   3      138.82      157.38      2.43 o 
  -2   6   3       73.10       69.36      1.31 o 
  -1   6   3      145.65      148.78     15.42 o 
   0   6   3      234.03      234.78      4.44 o 
   1   6   3       61.44       64.99      1.47 o 
   2   6   3      113.43      114.87      2.86 o 
   3   6   3       13.42       13.69      3.08 o 
   4   6   3        4.57        3.85      0.32 o 
   5   6   3       53.60       50.09      1.08 o 
   6   6   3       36.12       32.82      1.03 o 
   7   6   3        0.39        0.34      0.34 o 
   8   6   3        8.66        8.28      0.60 o 
   9   6   3       12.34       13.11      1.35 o 
  -9   7   3        5.07        6.50      1.06 o 
  -8   7   3       64.04       58.59      2.03 o 
  -7   7   3       69.58       62.04      1.88 o 
  -6   7   3      100.31      103.40      2.34 o 
  -5   7   3       24.38       24.18      1.07 o 
  -4   7   3       35.27       42.63      0.88 o 
  -3   7   3       74.71       73.49      1.30 o 
  -2   7   3      103.51       95.10      7.63 o 
  -1   7   3      308.70      325.17      7.50 o 
   0   7   3      429.55      455.59      8.39 o 
   1   7   3      155.94      180.08      3.52 o 
   2   7   3      180.80      189.84      3.70 o 
   3   7   3       49.69       50.20      1.10 o 
   4   7   3       87.01       79.64      1.57 o 
   5   7   3       59.17       65.00      1.36 o 
   6   7   3        0.46        0.33      0.39 o 
   7   7   3       76.27       73.06      2.30 o 
   8   7   3       40.06       39.01      1.26 o 
  -8   8   3       22.25       23.98      1.32 o 
  -7   8   3        2.79        2.92      1.06 o 
  -6   8   3        9.61        7.71      1.11 o 
  -5   8   3      112.91      115.39      4.98 o 
  -4   8   3       19.47       19.27      1.70 o 
  -3   8   3      122.84      116.78      2.45 o 
  -2   8   3      142.74      130.37      4.93 o 
  -1   8   3       10.23        9.78      1.00 o 
   0   8   3      693.61      678.20     12.37 o 
   1   8   3        6.55        6.73      0.48 o 
   2   8   3      241.40      243.23      4.69 o 
   3   8   3        6.16        9.05      0.66 o 
   4   8   3       42.14       41.39      1.01 o 
   5   8   3        0.04        0.09      0.31 o 
   6   8   3       18.97       16.97      0.84 o 
   7   8   3       19.80       20.88      0.94 o 
   8   8   3        6.32        4.56      0.89 o 
  -8   9   3        1.90        0.00      0.82 o 
  -7   9   3       17.43       17.54      1.18 o 
  -6   9   3        2.45        1.93      0.62 o 
  -5   9   3      134.06      137.03      7.10 o 
  -4   9   3        2.31        2.23      0.58 o 
  -3   9   3       40.59       44.58      1.41 o 
  -2   9   3       33.97       31.35      1.20 o 
  -1   9   3       63.25       60.14      2.35 o 
   0   9   3        4.95        3.15      0.53 o 
   1   9   3       71.44       75.25      2.23 o 
   2   9   3        5.60        4.38      0.65 o 
   3   9   3        6.62        6.10      0.52 o 
   4   9   3        5.92        4.87      0.53 o 
   5   9   3       32.47       31.73      1.32 o 
   6   9   3       10.51        8.79      0.67 o 
   7   9   3      120.57      130.51      2.95 o 
  -6  10   3       17.85       19.58      1.70 o 
  -5  10   3       83.78       82.65      6.22 o 
  -4  10   3        2.52        1.59      0.70 o 
  -3  10   3        0.29        0.27      0.42 o 
  -2  10   3       14.70       12.20      0.87 o 
  -1  10   3       72.49       71.32      2.17 o 
   0  10   3       24.07       20.21      1.76 o 
   1  10   3        3.32        3.59      0.56 o 
   2  10   3       24.05       22.82      1.16 o 
   3  10   3       24.99       24.48      1.01 o 
   4  10   3       28.09       33.88      1.16 o 
   5  10   3       54.19       54.10      1.90 o 
   6  10   3       97.36       97.00      4.22 o 
  -5  11   3        0.84        0.94      0.94 o 
  -4  11   3        2.35        1.72      0.62 o 
  -3  11   3        9.95       10.66      0.95 o 
  -2  11   3       14.74        9.64      0.88 o 
  -1  11   3        0.03        0.00      0.65 o 
   0  11   3        8.31        6.84      0.70 o 
   1  11   3       77.53       75.33      2.28 o 
   2  11   3        3.99        3.30      0.65 o 
   3  11   3       22.79       24.68      1.01 o 
   4  11   3       78.10       75.64      2.44 o 
   5  11   3      129.38      139.57      5.63 o 
  -3  12   3       68.62       73.19      3.64 o 
  -2  12   3       64.47       66.27      3.05 o 
  -1  12   3        3.45        3.13      0.70 o 
   0  12   3        3.13        1.23      0.66 o 
   1  12   3        0.08        0.00      0.56 o 
   2  12   3        0.01        0.00      0.53 o 
   3  12   3       54.83       58.94      2.15 o 
 -11   0   4       22.36       22.64      1.99 o 
 -10   0   4      118.27      118.22      5.04 o 
  -9   0   4       74.59       74.12      3.40 o 
  -8   0   4        0.23        0.00      0.59 o 
  -7   0   4      836.67      797.57     18.19 o 
  -6   0   4       35.38       37.88      1.76 o 
  -5   0   4      119.61      139.98      2.59 o 
  -4   0   4     3191.84     3364.05     73.09 o 
  -3   0   4        9.85       29.76      1.75 o 
  -2   0   4      542.91      456.52      8.29 o 
  -1   0   4       24.05       16.88      0.47 o 
   0   0   4      123.04      126.43      4.46 o 
   1   0   4      948.22     1017.10     31.43 o 
   2   0   4     1420.39     1551.04     34.28 o 
   3   0   4      825.59      956.11     30.96 o 
   4   0   4      153.26      155.87      5.51 o 
   5   0   4       15.09       20.06      1.29 o 
   6   0   4      183.93      187.19      6.69 o 
   7   0   4       27.72       16.30      1.41 o 
   8   0   4       26.30       15.25      1.41 o 
   9   0   4      151.47      145.90      5.75 o 
  10   0   4       10.81       15.83      1.64 o 
 -11   1   4        7.16        8.06      1.58 o 
 -10   1   4       78.97       76.28      2.61 o 
  -9   1   4       27.79       21.79      0.94 o 
  -8   1   4       23.52       26.80      0.98 o 
  -7   1   4       47.75       45.70      1.30 o 
  -6   1   4       21.22       22.34      0.73 o 
  -5   1   4       77.72       69.34      1.33 o 
  -4   1   4     1858.92     1915.71     24.24 o 
  -3   1   4      677.81      670.12      8.54 o 
  -2   1   4       62.72       67.57      1.07 o 
  -1   1   4      388.58      397.13      6.21 o 
   0   1   4      698.70       22.07    360.18 o 
   1   1   4     1174.34     1219.88     26.45 o 
   2   1   4      360.24      302.06     22.74 o 
   3   1   4      200.92      188.75      3.63 o 
   4   1   4       28.55       26.76      0.66 o 
   5   1   4      514.08      499.55     45.14 o 
   6   1   4       83.51      101.75      2.23 o 
   7   1   4      114.19      113.70      2.53 o 
   8   1   4       25.26       23.08      1.20 o 
   9   1   4        3.20        4.86      0.70 o 
  10   1   4        8.89        9.85      0.91 o 
 -10   2   4       29.07       31.59      1.19 o 
  -9   2   4      369.24      377.73      7.49 o 
  -8   2   4       17.03       18.74      0.86 o 
  -7   2   4      184.17      176.14      3.70 o 
  -6   2   4      107.02      105.91      1.95 o 
  -5   2   4      184.11      189.63      3.21 o 
  -4   2   4     1004.50     1098.46     25.80 o 
  -3   2   4       94.19       82.01      5.39 o 
  -2   2   4     2769.59     2770.65     61.75 o 
  -1   2   4      215.72      190.33     12.58 o 
   0   2   4      450.81      237.36     56.71 o 
   1   2   4        0.34        0.38      0.15 o 
   2   2   4      483.72      504.58      9.18 o 
   3   2   4      283.14      293.99      5.52 o 
   4   2   4      179.04      151.96     14.55 o 
   5   2   4      205.41       71.99     74.71 o 
   6   2   4       49.46       53.27      1.58 o 
   7   2   4       64.90       61.72      1.58 o 
   8   2   4       44.10       35.40      1.15 o 
   9   2   4        4.58        4.58      0.80 o 
  10   2   4       12.25       12.38      1.03 o 
 -10   3   4        6.26        6.52      1.07 o 
  -9   3   4        1.47        2.21      0.69 o 
  -8   3   4       40.23       34.16      1.17 o 
  -7   3   4      827.61      811.05     15.27 o 
  -6   3   4       75.65       72.90      1.54 o 
  -5   3   4      255.03      267.28      4.44 o 
  -4   3   4     1005.09     1020.12     12.98 o 
  -3   3   4      627.55      643.91     10.28 o 
  -2   3   4       69.78       75.33      1.39 o 
  -1   3   4       55.78       53.50      1.23 o 
   0   3   4     1729.23     1993.28     67.03 o 
   1   3   4       31.63       21.26      0.52 o 
   2   3   4       11.60        8.38      2.81 o 
   3   3   4       37.31       40.99      0.85 o 
   4   3   4      356.40      363.03      5.87 o 
   5   3   4      197.13      202.16      3.43 o 
   6   3   4      413.19      399.14      6.53 o 
   7   3   4        0.29        2.53      0.45 o 
   8   3   4        3.82        4.73      0.52 o 
   9   3   4        0.87        1.54      0.45 o 
  10   3   4        0.12        0.47      0.46 o 
 -10   4   4        3.07        3.02      0.52 o 
  -9   4   4        0.45        0.98      0.41 o 
  -8   4   4      434.67      399.92      7.85 o 
  -7   4   4       87.00       91.88      1.82 o 
  -6   4   4       32.23       29.43      0.83 o 
  -5   4   4       22.90       24.53      0.70 o 
  -4   4   4      197.02      185.23      2.78 o 
  -3   4   4     1749.96     1910.97     26.64 o 
  -2   4   4       43.12       35.84      0.83 o 
  -1   4   4      454.38      496.36      9.22 o 
   0   4   4     1308.29     1501.03     38.85 o 
   1   4   4      432.35      508.53      9.42 o 
   2   4   4      100.99       94.65      1.67 o 
   3   4   4      320.64      319.97      6.68 o 
   4   4   4      441.48      496.95      7.97 o 
   5   4   4      168.12      158.32      2.75 o 
   6   4   4        7.67        6.97      0.44 o 
   7   4   4      291.98      284.77      5.43 o 
   8   4   4       18.69       21.55      0.76 o 
   9   4   4        1.14        0.79      0.43 o 
 -10   5   4       46.62       50.07      2.03 o 
  -9   5   4       79.95       85.00      2.19 o 
  -8   5   4       10.54        8.29      0.63 o 
  -7   5   4      275.60      256.27      4.41 o 
  -6   5   4        0.85        1.78      0.34 o 
  -5   5   4       62.36       57.11      1.24 o 
  -4   5   4       49.86       44.51      0.86 o 
  -3   5   4       13.99       14.17      0.43 o 
  -2   5   4        5.16        2.67      0.30 o 
  -1   5   4      109.42      106.64      1.89 o 
   0   5   4      789.41      852.80     15.67 o 
   1   5   4      477.23      513.40      9.51 o 
   2   5   4        8.22        6.08      0.32 o 
   3   5   4       15.76       15.62      0.85 o 
   4   5   4      685.20      690.09     10.99 o 
   5   5   4        0.98        0.04      0.23 o 
   6   5   4       32.42       31.48      0.75 o 
   7   5   4        5.87        5.74      0.43 o 
   8   5   4       10.66        9.37      0.65 o 
   9   5   4        0.32        0.00      0.47 o 
  -9   6   4        9.20        9.78      0.74 o 
  -8   6   4        0.00        0.42      0.38 o 
  -7   6   4       14.49       15.07      0.74 o 
  -6   6   4       60.22       53.88      1.96 o 
  -5   6   4       12.01       12.59      0.59 o 
  -4   6   4       22.85       19.97      0.55 o 
  -3   6   4       46.33       45.58      0.88 o 
  -2   6   4        0.57        1.06      0.21 o 
  -1   6   4      219.39      253.58      7.56 o 
   0   6   4        1.67        2.25      0.32 o 
   1   6   4        2.72        1.36      0.26 o 
   2   6   4      134.88      131.16      2.68 o 
   3   6   4       20.44       17.71      0.57 o 
   4   6   4      133.00      134.32      2.37 o 
   5   6   4      115.54      120.70      2.17 o 
   6   6   4        3.06        2.72      0.42 o 
   7   6   4        8.29        7.87      0.58 o 
   8   6   4        0.00        0.01      0.37 o 
   9   6   4        5.25        6.09      0.78 o 
  -9   7   4        4.75        4.99      0.73 o 
  -8   7   4       24.44       22.66      1.24 o 
  -7   7   4       40.97       43.75      1.74 o 
  -6   7   4      185.17      175.42      5.76 o 
  -5   7   4       30.53       34.02      0.96 o 
  -4   7   4        3.14        3.19      0.27 o 
  -3   7   4       49.75       51.39      1.00 o 
  -2   7   4      139.96      143.73      4.11 o 
  -1   7   4      391.59      402.76      9.23 o 
   0   7   4       38.59       37.09      1.44 o 
   1   7   4      120.80      136.16      2.77 o 
   2   7   4       24.90       24.09      0.72 o 
   3   7   4      432.17      440.44      7.11 o 
   4   7   4        1.77        2.23      0.36 o 
   5   7   4      230.87      229.20      3.90 o 
   6   7   4       68.97       69.52      1.74 o 
   7   7   4        3.50        4.21      0.53 o 
   8   7   4        0.25        0.00      0.41 o 
  -8   8   4        1.60        0.94      0.82 o 
  -7   8   4        0.19        0.00      0.56 o 
  -6   8   4       62.02       62.95      2.52 o 
  -5   8   4        6.82        6.85      0.70 o 
  -4   8   4       15.56       14.34      0.95 o 
  -3   8   4        0.15        0.57      0.32 o 
  -2   8   4      130.69      136.37      5.75 o 
  -1   8   4       43.92       37.78      1.08 o 
   0   8   4      432.67      421.25      7.87 o 
   1   8   4      178.88      183.75      3.66 o 
   2   8   4      345.61      339.51      5.58 o 
   3   8   4       97.05       88.13      1.73 o 
   4   8   4      195.46      215.50      3.69 o 
   5   8   4       61.33       55.70      1.26 o 
   6   8   4       65.51       63.56      1.67 o 
   7   8   4        7.06        7.27      0.62 o 
   8   8   4       37.03       44.16      1.82 o 
  -7   9   4       54.06       45.47      5.63 o 
  -6   9   4       75.09       80.66      5.63 o 
  -5   9   4       13.04       10.66      1.88 o 
  -4   9   4        8.26        5.67      0.70 o 
  -3   9   4        1.96        1.05      0.41 o 
  -2   9   4      208.83      219.67      6.92 o 
  -1   9   4      438.83      407.27     22.52 o 
   0   9   4      265.80      274.62      6.43 o 
   1   9   4        1.82        2.26      1.06 o 
   2   9   4        7.08        3.57      0.56 o 
   3   9   4        1.47        0.56      0.39 o 
   4   9   4      343.47      329.61      5.49 o 
   5   9   4       17.82       21.98      0.94 o 
   6   9   4       10.84       12.95      0.79 o 
   7   9   4        1.12        0.70      0.88 o 
  -6  10   4       10.32        8.81      1.64 o 
  -5  10   4        1.55        0.90      0.62 o 
  -4  10   4        6.72        6.41      1.82 o 
  -3  10   4        1.37        0.70      0.50 o 
  -2  10   4        1.36        2.73      0.65 o 
  -1  10   4       75.99       79.22      3.64 o 
   0  10   4        0.42        0.13      0.45 o 
   1  10   4       15.54       15.78      0.95 o 
   2  10   4       15.04       17.74      0.83 o 
   3  10   4       33.61       26.79      1.04 o 
   4  10   4       18.80       18.14      0.88 o 
   5  10   4        0.06        0.00      0.53 o 
   6  10   4       29.59       28.97      2.11 o 
  -5  11   4       47.03       53.72      3.05 o 
  -4  11   4       40.75       38.07      2.99 o 
  -3  11   4        0.27        0.00      0.53 o 
  -2  11   4       67.51       69.12      2.20 o 
  -1  11   4        6.81        4.87      0.73 o 
   0  11   4       18.21       16.63      1.88 o 
   1  11   4        7.52        6.64      0.75 o 
   2  11   4        0.07        1.09      0.45 o 
   3  11   4        4.64        5.23      0.74 o 
   4  11   4       35.85       39.06      2.35 o 
   5  11   4        0.43        0.70      0.94 o 
  -1  12   4        6.73        4.81      1.06 o 
   0  12   4        4.69        3.45      0.70 o 
   1  12   4        4.95        4.36      0.78 o 
   2  12   4        9.64        7.47      0.88 o 
   3  12   4        1.37        2.07      0.76 o 
 -10   1   5       34.22       34.89      1.66 o 
  -9   1   5        9.48        8.73      0.67 o 
  -8   1   5      114.77      108.19      2.52 o 
  -7   1   5       70.96       77.10      1.89 o 
  -6   1   5        0.02        0.00      0.27 o 
  -5   1   5      228.90      232.29      4.59 o 
  -4   1   5       22.90       28.57      1.08 o 
  -3   1   5      178.77      156.73     26.04 o 
  -2   1   5      197.39      185.80      8.80 o 
  -1   1   5       99.09       92.50      1.81 o 
   0   1   5        1.37        0.14      0.11 o 
   1   1   5     2399.54     2225.93    123.46 o 
   2   1   5        0.06        1.01      0.15 o 
   3   1   5      270.89      297.94      5.66 o 
   4   1   5       45.66       42.86      0.92 o 
   5   1   5       17.62       13.23      0.60 o 
   6   1   5      170.52      165.04      3.43 o 
   7   1   5      199.28      176.68      4.60 o 
   8   1   5       55.77       49.49      1.82 o 
   9   1   5       23.40       21.70      1.24 o 
  10   1   5        0.12        0.59      0.66 o 
 -10   2   5       99.63      102.99      2.57 o 
  -9   2   5       69.26       71.78      1.91 o 
  -8   2   5       22.00       17.08      0.81 o 
  -7   2   5      149.64      156.73      3.38 o 
  -6   2   5      379.58      354.37      5.86 o 
  -5   2   5      198.19      194.51      3.32 o 
  -4   2   5      382.92      417.44      6.77 o 
  -3   2   5     1937.13     2175.94     34.13 o 
  -2   2   5      737.34      772.59     12.24 o 
  -1   2   5       60.70       60.82      1.16 o 
   0   2   5      855.05      944.67     17.35 o 
   1   2   5      104.49      136.04      4.17 o 
   2   2   5        1.92        0.00      0.14 o 
   3   2   5       23.80       32.05      2.42 o 
   4   2   5      215.60       73.22     77.93 o 
   5   2   5        0.53        0.20      0.21 o 
   6   2   5        2.00        1.64      0.38 o 
   7   2   5       69.57       63.94      1.64 o 
   8   2   5       14.08       16.51      0.83 o 
   9   2   5        3.93        4.68      0.70 o 
  10   2   5        2.05        1.11      0.66 o 
 -10   3   5        3.10        4.38      0.56 o 
  -9   3   5       13.55       14.16      0.84 o 
  -8   3   5       90.60       89.20      2.20 o 
  -7   3   5       25.82       27.88      1.01 o 
  -6   3   5        0.08        0.63      0.37 o 
  -5   3   5        1.51        1.96      0.50 o 
  -4   3   5      238.02      266.53      4.45 o 
  -3   3   5     1757.34     1821.08     28.64 o 
  -2   3   5      768.28      798.52     12.68 o 
  -1   3   5     1152.68     1206.60     22.14 o 
   0   3   5      102.54       61.46     35.42 o 
   1   3   5        0.81        0.20      0.16 o 
   2   3   5       24.90       26.64      0.77 o 
   3   3   5        3.11        1.33      0.20 o 
   4   3   5       82.44       87.64      1.61 o 
   5   3   5      179.35      180.90      3.12 o 
   6   3   5       48.42       51.54      1.15 o 
   7   3   5      100.10       99.77      2.30 o 
   8   3   5       21.86       26.33      1.01 o 
   9   3   5       35.06       32.13      1.17 o 
 -10   4   5        0.85        1.18      0.45 o 
  -9   4   5       92.20       96.60      2.41 o 
  -8   4   5        4.74        5.43      0.57 o 
  -7   4   5       14.46        9.13      0.89 o 
  -6   4   5       38.72       40.62      1.03 o 
  -5   4   5        0.51        0.42      0.26 o 
  -4   4   5       23.54       26.14      0.60 o 
  -3   4   5        0.54        0.85      0.23 o 
  -2   4   5      146.36      147.62      2.58 o 
  -1   4   5      546.73      611.84     11.37 o 
   0   4   5      839.78      936.16     18.74 o 
   1   4   5      714.58      465.19    184.67 o 
   2   4   5      156.03      148.77      2.93 o 
   3   4   5       21.71       20.30      0.56 o 
   4   4   5     1685.42     1708.11     26.87 o 
   5   4   5      107.66      108.50      2.01 o 
   6   4   5      515.86      517.57      8.39 o 
   7   4   5        3.46        2.51      0.49 o 
   8   4   5        0.10        0.57      0.32 o 
   9   4   5        2.32        1.59      0.49 o 
 -10   5   5       51.46       52.25      3.05 o 
  -9   5   5        0.01        0.20      0.41 o 
  -8   5   5      213.24      195.61      4.19 o 
  -7   5   5      145.29      138.95      2.79 o 
  -6   5   5       67.60       59.24      1.34 o 
  -5   5   5        9.63        9.19      0.51 o 
  -4   5   5        0.23        0.25      0.17 o 
  -3   5   5        3.80        5.35      0.34 o 
  -2   5   5       57.92       56.98      1.20 o 
  -1   5   5      473.02      424.41     29.43 o 
   0   5   5     1054.91     1159.43     26.58 o 
   1   5   5      250.62      259.01      4.95 o 
   2   5   5        3.35        2.65      0.31 o 
   3   5   5        4.48        6.58      0.86 o 
   4   5   5      399.33      400.54      6.52 o 
   5   5   5      329.03      340.60      5.61 o 
   6   5   5        8.91        9.04      0.48 o 
   7   5   5       34.71       32.73      1.05 o 
   8   5   5       27.50       28.51      1.05 o 
   9   5   5       38.61       38.40      2.05 o 
  -9   6   5       28.71       27.19      1.17 o 
  -8   6   5      197.28      215.94      4.60 o 
  -7   6   5       62.92       61.30      1.45 o 
  -6   6   5      212.21      228.70      6.69 o 
  -5   6   5      172.14      170.83      3.05 o 
  -4   6   5        6.59        5.15      0.33 o 
  -3   6   5      378.71      366.17      5.35 o 
  -2   6   5      209.63      207.79      3.51 o 
  -1   6   5        4.06        3.89      0.32 o 
   0   6   5       14.49       14.08      2.24 o 
   1   6   5        0.14        0.06      0.53 o 
   2   6   5       46.92       48.83      1.24 o 
   3   6   5       21.98       20.54      0.77 o 
   4   6   5       16.65       19.26      0.63 o 
   5   6   5      102.30       93.88      1.80 o 
   6   6   5        6.95        8.44      0.51 o 
   7   6   5       37.89       35.81      1.14 o 
   8   6   5       11.89       14.30      0.80 o 
  -9   7   5       24.48       21.93      1.76 o 
  -8   7   5       40.63       42.02      1.70 o 
  -7   7   5      541.77      515.04     15.35 o 
  -6   7   5       40.19       40.72      1.24 o 
  -5   7   5      129.87      126.16      2.71 o 
  -4   7   5       85.29       79.65      1.65 o 
  -3   7   5        0.91        2.22      0.43 o 
  -2   7   5      240.24      227.78      4.44 o 
  -1   7   5      898.25      922.16     16.73 o 
   0   7   5       15.87       17.21      0.74 o 
   1   7   5        0.74        0.31      0.26 o 
   2   7   5       11.83        8.14      0.52 o 
   3   7   5        6.38        9.65      0.62 o 
   4   7   5      135.18      135.52      2.46 o 
   5   7   5       20.42       20.34      0.72 o 
   6   7   5        0.88        0.55      0.57 o 
   7   7   5        0.94        0.29      0.41 o 
   8   7   5       12.27       13.98      0.83 o 
  -8   8   5        3.79        3.17      1.06 o 
  -7   8   5       65.10       69.18      4.34 o 
  -6   8   5        1.87        1.17      0.58 o 
  -5   8   5       33.34       32.93      2.35 o 
  -4   8   5        7.58        5.81      0.66 o 
  -3   8   5      135.43      136.99      3.37 o 
  -2   8   5       83.25       89.03      2.40 o 
  -1   8   5       44.01       44.08      1.25 o 
   0   8   5        0.99        0.95      0.37 o 
   1   8   5       70.30       63.41      2.53 o 
   2   8   5       31.11       35.85      0.92 o 
   3   8   5      159.88      144.66      2.61 o 
   4   8   5      150.18      151.07      2.72 o 
   5   8   5      138.02      146.50      2.66 o 
   6   8   5       88.46       89.67      2.16 o 
   7   8   5       10.36       10.61      0.72 o 
  -7   9   5        0.02        0.00      0.62 o 
  -6   9   5       14.07       12.46      1.17 o 
  -5   9   5       10.20        9.75      0.87 o 
  -4   9   5       36.33       34.05      1.64 o 
  -3   9   5      120.62      117.49      3.60 o 
  -2   9   5      343.90      375.64     14.43 o 
  -1   9   5       26.51       30.48      2.05 o 
   0   9   5        6.72        6.10      0.65 o 
   1   9   5        0.46        0.35      0.39 o 
   2   9   5        0.61        0.07      0.68 o 
   3   9   5       92.07       95.60      1.89 o 
   4   9   5       19.51       18.89      0.74 o 
   5   9   5        3.33        2.56      0.49 o 
   6   9   5       13.99       15.23      0.89 o 
  -6  10   5        1.22        1.30      0.65 o 
  -5  10   5        0.57        0.00      0.58 o 
  -4  10   5       49.18       50.05      4.34 o 
  -3  10   5       67.02       63.28      2.15 o 
  -2  10   5      126.05      135.19      3.56 o 
  -1  10   5      161.14      155.08      9.62 o 
   0  10   5       11.96        8.46      0.73 o 
   1  10   5        3.42        3.05      0.56 o 
   2  10   5       27.12       29.04      1.08 o 
   3  10   5       18.79       19.21      1.29 o 
   4  10   5        6.50        5.76      0.56 o 
   5  10   5        7.48        7.39      1.17 o 
  -4  11   5       19.53       18.77      1.88 o 
  -3  11   5       67.75       62.03      2.99 o 
  -2  11   5       26.29       25.40      1.82 o 
  -1  11   5       80.62       69.37      2.35 o 
   0  11   5      102.93      104.08      4.11 o 
   1  11   5       25.15       25.02      1.28 o 
   2  11   5        1.02        1.55      0.49 o 
   3  11   5       73.58       76.33      2.45 o 
   4  11   5        0.73        1.55      1.06 o 
  -2  12   5        0.39        1.17      0.82 o 
  -1  12   5       14.78       12.20      1.29 o 
   0  12   5       81.99       85.27      3.64 o 
   2  12   5       12.54       14.78      1.64 o 
 -10   0   6       99.93      107.32      4.81 o 
  -9   0   6        2.61        5.04      1.06 o 
  -8   0   6      210.38      216.16      8.09 o 
  -7   0   6      139.28      135.58      5.40 o 
  -6   0   6       28.19       31.71      1.21 o 
  -5   0   6        8.84        8.45      0.53 o 
  -4   0   6      200.98      118.76     11.38 o 
  -3   0   6       24.48       14.57      0.52 o 
  -2   0   6        6.94       11.00      0.88 o 
  -1   0   6       11.94        9.31      0.53 o 
   0   0   6     3409.09     3603.96     79.87 o 
   1   0   6      937.88      931.55     39.88 o 
   2   0   6       79.23       80.24      2.10 o 
   3   0   6       76.01       65.68      2.70 o 
   4   0   6        0.31        0.82      0.47 o 
   5   0   6      250.89      252.40      8.80 o 
   6   0   6        1.76        0.00      0.70 o 
   7   0   6      109.84      117.40      4.69 o 
   8   0   6       11.24       12.78      1.52 o 
   9   0   6        4.22        4.34      1.06 o 
 -10   1   6       34.23       39.59      1.78 o 
  -9   1   6       34.61       34.03      1.55 o 
  -8   1   6      168.35      160.64      3.54 o 
  -7   1   6      105.73       95.94      2.27 o 
  -6   1   6      111.01       97.11      2.65 o 
  -5   1   6       15.90       15.86      2.79 o 
  -4   1   6        7.91        2.11      0.30 o 
  -3   1   6     1441.19     1253.13    130.47 o 
  -2   1   6      532.78      559.53      8.77 o 
  -1   1   6      196.69      217.66      3.52 o 
   0   1   6     1223.64     1382.68     30.27 o 
   1   1   6      421.44      463.21     10.91 o 
   2   1   6      515.96      477.16      8.92 o 
   3   1   6      331.57      326.94      6.22 o 
   4   1   6      339.66      329.72      6.29 o 
   5   1   6      339.65      322.18      7.75 o 
   6   1   6       44.52       40.14      1.49 o 
   7   1   6        0.95        0.18      0.50 o 
   8   1   6        5.36        5.70      0.75 o 
   9   1   6        2.69        2.61      0.70 o 
 -10   2   6        5.58        4.34      0.58 o 
  -9   2   6        9.21        8.69      0.69 o 
  -8   2   6        8.49        8.67      0.65 o 
  -7   2   6       38.99       24.34      1.29 o 
  -6   2   6       17.16        9.89      0.49 o 
  -5   2   6      166.58      158.57      2.80 o 
  -4   2   6       94.88      106.77      1.95 o 
  -3   2   6      310.07      283.98      4.69 o 
  -2   2   6      483.35      499.02      8.02 o 
  -1   2   6       11.63        5.61      0.32 o 
   0   2   6       13.07       26.77      0.62 o 
   1   2   6      360.51      376.09      6.06 o 
   2   2   6      669.14      598.57     64.33 o 
   3   2   6        3.82        2.71      1.93 o 
   4   2   6      278.31      281.71      5.30 o 
   5   2   6       16.21       19.15      0.65 o 
   6   2   6      405.06      412.70      7.92 o 
   7   2   6       35.43       32.07      1.07 o 
   8   2   6       13.73        8.75      0.83 o 
   9   2   6        2.24        1.10      0.62 o 
 -10   3   6       23.26       24.83      1.12 o 
  -9   3   6        5.21        5.38      0.60 o 
  -8   3   6        0.32        0.51      0.38 o 
  -7   3   6       59.42       50.46      1.52 o 
  -6   3   6       53.37       36.65      0.95 o 
  -5   3   6       86.61       90.39      1.76 o 
  -4   3   6      405.18      449.97      7.33 o 
  -3   3   6      620.82      604.52      9.71 o 
  -2   3   6       15.53       12.54      0.49 o 
  -1   3   6      747.34      848.38     13.49 o 
   0   3   6      247.62      287.26      6.56 o 
   1   3   6        0.20        0.21      0.16 o 
   2   3   6      137.06      149.09      2.74 o 
   3   3   6      110.58      112.23      2.02 o 
   4   3   6       77.76       77.56      1.50 o 
   5   3   6      172.17      173.78      3.02 o 
   6   3   6      124.15      127.55      2.33 o 
   7   3   6        0.55        1.35      0.39 o 
   8   3   6       23.53       24.70      1.01 o 
   9   3   6       28.69       27.38      1.45 o 
 -10   4   6       16.19       19.54      1.01 o 
  -9   4   6        0.34        0.70      0.43 o 
  -8   4   6       28.10       32.06      1.19 o 
  -7   4   6      159.67      143.21      3.26 o 
  -6   4   6        4.98        8.04      0.48 o 
  -5   4   6        3.16        3.92      0.36 o 
  -4   4   6      171.76      172.02      3.03 o 
  -3   4   6        9.07       15.80      0.94 o 
  -2   4   6        4.31        2.98      0.39 o 
  -1   4   6      131.65      130.37      2.70 o 
   0   4   6      365.00      446.34      9.97 o 
   1   4   6      251.74      253.25      5.12 o 
   2   4   6       12.07       16.09      0.51 o 
   3   4   6      119.43      128.45      2.27 o 
   4   4   6       17.94       22.18      0.71 o 
   5   4   6        7.58        7.97      0.48 o 
   6   4   6        9.69        8.51      0.48 o 
   7   4   6       73.00       73.38      2.80 o 
   8   4   6       18.95       17.51      0.88 o 
   9   4   6        1.76        0.47      0.94 o 
  -9   5   6        2.55        2.24      0.52 o 
  -8   5   6       17.26       18.95      0.92 o 
  -7   5   6       62.20       58.47      1.64 o 
  -6   5   6       80.55       87.55      2.17 o 
  -5   5   6      321.73      312.72      5.29 o 
  -4   5   6        0.02        0.06      0.29 o 
  -3   5   6       28.04       30.58      0.85 o 
  -2   5   6        9.59       12.15      0.63 o 
  -1   5   6      156.73      161.36      5.51 o 
   0   5   6       74.79       85.73      2.40 o 
   1   5   6       11.93       12.13      0.90 o 
   2   5   6       74.55       73.11      1.41 o 
   3   5   6      345.10      332.07      5.44 o 
   4   5   6      369.39      368.42      6.77 o 
   5   5   6       22.63       21.54      0.72 o 
   6   5   6        0.26        0.00      0.32 o 
   7   5   6        0.06        0.00      0.45 o 
   8   5   6        0.04        0.20      0.50 o 
  -9   6   6       47.15       56.82      3.05 o 
  -8   6   6      101.17       99.05      2.50 o 
  -7   6   6      278.96      269.72      4.70 o 
  -6   6   6       52.76       49.34      1.22 o 
  -5   6   6        0.99        0.52      0.36 o 
  -4   6   6        2.97        2.37      0.39 o 
  -3   6   6     1545.60     1559.01     21.86 o 
  -2   6   6      645.50      671.76      9.57 o 
  -1   6   6       95.63       84.61      2.36 o 
   0   6   6       34.65       21.08      1.64 o 
   1   6   6        4.21        2.33      0.45 o 
   2   6   6        0.54        1.23      0.31 o 
   3   6   6      256.33      256.30      4.94 o 
   4   6   6      702.98      686.32     12.64 o 
   5   6   6        4.36        5.83      0.49 o 
   6   6   6        3.08        2.55      0.36 o 
   7   6   6       14.88       13.66      0.95 o 
   8   6   6        2.16        1.83      1.17 o 
  -8   7   6        7.14        5.85      0.78 o 
  -7   7   6       11.77       10.49      0.64 o 
  -6   7   6       26.91       25.41      0.90 o 
  -5   7   6        0.00        0.08      0.31 o 
  -4   7   6       12.74       13.67      0.77 o 
  -3   7   6        1.19        1.41      0.32 o 
  -2   7   6      197.15      202.06      4.01 o 
  -1   7   6      276.65      287.77      5.52 o 
   0   7   6       25.94       22.17      0.81 o 
   1   7   6        0.96        1.85      0.39 o 
   2   7   6        1.86        1.75      0.32 o 
   3   7   6      190.39      204.70      3.50 o 
   4   7   6        3.20        2.24      0.34 o 
   5   7   6        3.05        3.77      0.38 o 
   6   7   6       29.75       37.13      2.86 o 
   7   7   6       92.79       98.70      2.89 o 
  -8   8   6       21.82       30.73      2.23 o 
  -7   8   6        4.62        4.62      0.78 o 
  -6   8   6        0.93        0.47      0.58 o 
  -5   8   6       36.06       40.41      1.94 o 
  -4   8   6        6.38        6.69      0.75 o 
  -3   8   6      192.34      188.70      3.76 o 
  -2   8   6       27.97       34.95      1.09 o 
  -1   8   6       27.77       24.74      0.90 o 
   0   8   6       33.42       30.31      0.99 o 
   1   8   6        0.02        0.12      0.59 o 
   2   8   6        7.10        8.76      0.48 o 
   3   8   6      129.10      123.13      2.89 o 
   4   8   6       30.99       35.31      0.97 o 
   5   8   6       41.90       44.89      1.12 o 
   6   8   6        3.36        3.09      0.62 o 
   7   8   6       44.14       52.66      2.81 o 
  -7   9   6       61.42       63.37      3.28 o 
  -6   9   6        4.10        2.81      0.70 o 
  -5   9   6      105.64      108.38      3.58 o 
  -4   9   6       17.60       18.18      1.41 o 
  -3   9   6        9.57       11.35      0.91 o 
  -2   9   6       12.90       10.37      0.78 o 
  -1   9   6       10.16       10.52      0.82 o 
   0   9   6        0.03        0.00      0.45 o 
   1   9   6        0.07        0.00      0.39 o 
   2   9   6       25.17       31.68      0.92 o 
   3   9   6       44.11       39.16      1.07 o 
   4   9   6        0.00        0.45      0.33 o 
   5   9   6        3.74        2.16      0.46 o 
   6   9   6        0.67        0.00      0.82 o 
  -6  10   6       24.03       26.62      2.11 o 
  -5  10   6       18.25       13.62      1.08 o 
  -4  10   6      105.48      106.79      5.16 o 
  -3  10   6       27.23       27.36      2.11 o 
  -2  10   6        3.22        5.92      1.11 o 
  -1  10   6       40.63       46.52      1.65 o 
   0  10   6        9.60        6.04      0.70 o 
   1  10   6        3.84        3.53      0.62 o 
   2  10   6       85.03       88.03      2.14 o 
   3  10   6       26.08       21.84      1.08 o 
   4  10   6        3.83        5.75      0.94 o 
  -4  11   6       14.62       12.43      1.52 o 
  -3  11   6       50.81       48.56      2.70 o 
  -2  11   6       11.35       11.38      1.00 o 
  -1  11   6       12.07        7.80      0.87 o 
   0  11   6       64.42       65.28      2.20 o 
   1  11   6       12.69       16.95      1.08 o 
   2  11   6       39.14       40.91      1.35 o 
   3  11   6       19.65       20.29      1.64 o 
  -1  12   6       16.93       19.59      1.64 o 
 -10   1   7        1.29        1.29      0.58 o 
  -9   1   7       20.67       22.09      1.28 o 
  -8   1   7        8.90        7.51      0.62 o 
  -7   1   7        2.32        1.04      0.38 o 
  -6   1   7      283.02      223.18      4.58 o 
  -5   1   7       24.16       29.36      0.77 o 
  -4   1   7       54.62       66.25      1.25 o 
  -3   1   7       16.50       11.60      0.47 o 
  -2   1   7      176.60      165.95      2.76 o 
  -1   1   7     2045.63     2178.10     33.66 o 
   0   1   7      332.28      431.53      8.16 o 
   1   1   7      328.73      241.98     87.79 o 
   2   1   7       13.80       12.31      0.58 o 
   3   1   7       29.49       29.98      1.15 o 
   4   1   7      166.43      158.17      3.24 o 
   5   1   7       16.69       12.79      0.91 o 
   6   1   7        0.27        0.00      0.45 o 
   7   1   7       46.40       48.71      1.78 o 
   8   1   7        1.54        0.47      0.58 o 
   9   1   7        3.15        3.29      0.75 o 
 -10   2   7        0.08        0.26      0.41 o 
  -9   2   7        2.45        3.29      0.52 o 
  -8   2   7        9.01       10.53      0.71 o 
  -7   2   7      183.48      180.90      3.87 o 
  -6   2   7       26.94       36.77      1.16 o 
  -5   2   7        0.02        0.00      0.21 o 
  -4   2   7      577.20      597.39      9.62 o 
  -3   2   7      459.61      480.05      7.77 o 
  -2   2   7       21.55       28.79      0.71 o 
  -1   2   7        0.22        0.08      0.10 o 
   0   2   7      162.60      169.56      3.42 o 
   1   2   7      238.71      268.35      9.27 o 
   2   2   7        2.59        1.11      0.41 o 
   3   2   7      368.84      362.92      8.37 o 
   4   2   7      744.39      704.43     11.27 o 
   5   2   7      489.39      493.85      8.01 o 
   6   2   7       71.05       64.29      2.03 o 
   7   2   7       12.52       11.24      0.95 o 
   8   2   7       11.68       12.94      1.03 o 
   9   2   7        5.82        6.97      0.87 o 
 -10   3   7       70.80       82.91      2.27 o 
  -9   3   7       13.86       13.70      0.82 o 
  -8   3   7        3.24        1.17      0.39 o 
  -7   3   7      377.73      361.37      7.21 o 
  -6   3   7       55.06       51.13      1.19 o 
  -5   3   7        0.47        0.62      0.26 o 
  -4   3   7       41.64       43.12      1.03 o 
  -3   3   7      167.21      151.47      2.67 o 
  -2   3   7     1153.45     1136.41     18.01 o 
  -1   3   7      114.09      117.55      2.13 o 
   0   3   7      355.62      367.14      9.46 o 
   1   3   7      139.43      161.92      3.23 o 
   2   3   7      600.10      633.32     10.10 o 
   3   3   7      592.56      608.04      9.76 o 
   4   3   7      886.20      901.40     14.32 o 
   5   3   7       17.40       16.71      0.63 o 
   6   3   7        0.64        0.17      0.48 o 
   7   3   7        3.89        3.58      0.65 o 
   8   3   7       18.12       23.02      1.28 o 
   9   3   7        3.95        3.35      0.75 o 
  -9   4   7        0.73        3.29      0.55 o 
  -8   4   7      153.74      150.71      3.42 o 
  -7   4   7       30.96       19.67      0.89 o 
  -6   4   7        0.39        0.44      0.29 o 
  -5   4   7        3.43        1.90      0.31 o 
  -4   4   7       27.96       34.44      2.39 o 
  -3   4   7      202.32      201.17      3.48 o 
  -2   4   7      518.03      514.05      8.36 o 
  -1   4   7       17.39       18.16      0.71 o 
   0   4   7       10.48       14.13      0.69 o 
   1   4   7       18.49        8.33      1.63 o 
   2   4   7       28.62       30.46      1.43 o 
   3   4   7        4.66        4.39      0.40 o 
   4   4   7     1055.76     1065.35     16.90 o 
   5   4   7      159.20      163.22      3.38 o 
   6   4   7       34.12       34.97      1.10 o 
   7   4   7       21.68       23.41      1.29 o 
   8   4   7        6.03        6.22      1.17 o 
  -9   5   7       28.78       30.97      1.26 o 
  -8   5   7        6.79        4.22      0.56 o 
  -7   5   7       19.05       19.57      0.97 o 
  -6   5   7        0.00        0.00      0.31 o 
  -5   5   7       24.43       25.30      0.83 o 
  -4   5   7       57.88       60.81      1.35 o 
  -3   5   7        0.01        0.41      0.27 o 
  -2   5   7        3.11        4.09      0.43 o 
  -1   5   7      507.73      545.35     10.28 o 
   0   5   7      398.98      249.99    112.18 o 
   1   5   7        2.82        2.45      0.28 o 
   2   5   7       10.85        9.63      0.46 o 
   3   5   7       57.55       59.13      1.24 o 
   4   5   7      201.20      204.10      4.40 o 
   5   5   7        4.50        5.44      0.62 o 
   6   5   7       83.35       81.44      2.70 o 
   7   5   7       10.26        9.27      1.29 o 
   8   5   7        2.33        5.86      1.29 o 
  -9   6   7       22.58       25.44      1.16 o 
  -8   6   7        0.18        0.80      0.45 o 
  -7   6   7       56.71       62.89      2.48 o 
  -6   6   7       43.71       45.59      1.20 o 
  -5   6   7       44.27       45.15      1.17 o 
  -4   6   7      300.07      283.35      4.84 o 
  -3   6   7      265.55      266.13      4.01 o 
  -2   6   7      513.33      542.01      8.83 o 
  -1   6   7       83.36       93.81      2.11 o 
   0   6   7      174.69      176.05      4.42 o 
   1   6   7      141.95      140.49      2.92 o 
   2   6   7       36.92       36.26      1.04 o 
   3   6   7      219.94      220.77      6.74 o 
   4   6   7       37.71       35.27      1.37 o 
   5   6   7        0.05        0.00      0.45 o 
   6   6   7        6.89        6.28      0.65 o 
   7   6   7      166.84      181.44      4.76 o 
  -8   7   7        2.54        2.19      0.62 o 
  -7   7   7        0.30        0.00      0.43 o 
  -6   7   7        8.91        7.57      0.65 o 
  -5   7   7        3.28        1.96      0.46 o 
  -4   7   7      224.89      222.64      4.53 o 
  -3   7   7      247.47      257.63      4.37 o 
  -2   7   7       82.92       81.88      1.77 o 
  -1   7   7      147.05      140.50      2.95 o 
   0   7   7       54.40       59.74      1.90 o 
   1   7   7        1.97        0.35      0.31 o 
   2   7   7        0.66        0.82      0.47 o 
   3   7   7        4.87        4.97      0.76 o 
   4   7   7       12.77       12.48      0.87 o 
   5   7   7        1.94        2.09      0.39 o 
   6   7   7       16.01       14.75      0.98 o 
   7   7   7        6.70        4.69      1.17 o 
  -7   8   7       56.96       56.39      2.03 o 
  -6   8   7        3.62        3.25      0.66 o 
  -5   8   7       27.64       23.91      1.28 o 
  -4   8   7      240.95      253.80      6.18 o 
  -3   8   7      402.37      397.36      7.66 o 
  -2   8   7       32.28       33.41      0.95 o 
  -1   8   7        5.38        5.68      0.53 o 
   0   8   7       43.95       39.19      1.17 o 
   1   8   7        3.18        1.26      0.38 o 
   2   8   7       39.61       38.02      1.17 o 
   3   8   7       13.44       12.01      0.70 o 
   4   8   7       55.12       55.50      1.49 o 
   5   8   7       25.63       28.55      1.04 o 
   6   8   7        6.75        6.92      1.17 o 
  -6   9   7        1.18        0.88      0.76 o 
  -5   9   7        0.14        0.00      0.58 o 
  -4   9   7       40.73       43.12      1.82 o 
  -3   9   7        3.05        4.16      0.70 o 
  -2   9   7        8.73        9.14      0.64 o 
  -1   9   7        3.38        2.13      0.48 o 
   0   9   7       18.74       21.07      2.05 o 
   1   9   7        1.84        1.70      0.43 o 
   2   9   7       14.36       12.80      0.80 o 
   3   9   7       44.22       43.96      1.31 o 
   4   9   7       17.11       19.17      0.86 o 
   5   9   7        2.55        1.70      0.59 o 
  -5  10   7       25.14       26.86      2.11 o 
  -4  10   7        5.19        4.02      1.17 o 
  -3  10   7        0.55        0.00      0.62 o 
  -2  10   7       12.53       16.71      0.84 o 
  -1  10   7       14.30       15.55      1.01 o 
   0  10   7        0.57        0.22      0.82 o 
   1  10   7       59.08       65.63      2.11 o 
   2  10   7        0.18        1.35      0.70 o 
   3  10   7        2.06        3.29      0.62 o 
   4  10   7        9.99       13.84      1.29 o 
  -3  11   7       54.42       62.87      3.28 o 
  -2  11   7       18.95       20.06      1.88 o 
  -1  11   7       22.72       26.27      1.76 o 
   0  11   7        2.04        1.41      0.82 o 
   1  11   7       62.18       64.74      3.05 o 
 -10   0   8        8.89        9.27      1.41 o 
  -9   0   8        3.52        4.46      1.06 o 
  -8   0   8      184.98      158.10      6.45 o 
  -7   0   8      790.53      716.50     24.28 o 
  -6   0   8        0.48        1.64      0.82 o 
  -5   0   8       79.97       70.70      1.97 o 
  -4   0   8      712.06      693.25     15.67 o 
  -3   0   8     1234.09     1227.89     27.40 o 
  -2   0   8       83.94       72.34      2.00 o 
  -1   0   8       13.44        8.21      0.56 o 
   0   0   8        0.38        0.66      0.30 o 
   1   0   8       89.08       64.86      2.46 o 
   2   0   8      276.41      282.19      9.85 o 
   3   0   8      302.48      319.72     11.02 o 
   4   0   8     3047.43     3057.99     98.64 o 
   5   0   8     1131.41     1091.70     35.77 o 
   6   0   8      139.05      133.82      5.16 o 
   7   0   8       65.07       65.91      3.17 o 
   8   0   8       79.96       93.36      4.11 o 
 -10   1   8        0.06        0.70      0.88 o 
  -9   1   8        0.00        0.35      0.50 o 
  -8   1   8        0.25        0.23      0.38 o 
  -7   1   8      159.67      155.43      3.93 o 
  -6   1   8       25.26       33.25      1.10 o 
  -5   1   8        7.21        7.85      0.45 o 
  -4   1   8        8.87        9.62      0.36 o 
  -3   1   8       10.80       10.62      0.58 o 
  -2   1   8      315.49      312.22      5.02 o 
  -1   1   8       34.79       34.39      0.73 o 
   0   1   8        4.58        3.37      0.66 o 
   1   1   8       16.50       11.58      0.78 o 
   2   1   8        3.33        2.10      0.44 o 
   3   1   8        0.53        2.01      0.32 o 
   4   1   8      130.36      143.96      3.86 o 
   5   1   8       20.38       21.79      1.12 o 
   6   1   8       57.47       56.86      1.95 o 
   7   1   8        8.97        7.93      0.83 o 
   8   1   8        6.05        6.14      0.78 o 
  -9   2   8       55.26       54.53      1.67 o 
  -8   2   8        3.36        5.45      0.57 o 
  -7   2   8       92.01       76.11      1.98 o 
  -6   2   8      135.52      155.66      3.40 o 
  -5   2   8      295.84      296.15      5.00 o 
  -4   2   8       87.05       80.03      1.59 o 
  -3   2   8      394.79      391.85      6.44 o 
  -2   2   8      148.13      144.57      2.86 o 
  -1   2   8       49.17       53.33      1.67 o 
   0   2   8      382.43      419.40      7.78 o 
   1   2   8      200.90       45.42     93.95 o 
   2   2   8      116.11      113.72      2.94 o 
   3   2   8       52.75       54.21      1.39 o 
   4   2   8      359.97      371.30      7.16 o 
   5   2   8      142.50      137.21      3.46 o 
   6   2   8        0.00        0.00      0.76 o 
   7   2   8       22.80       20.38      1.20 o 
   8   2   8        3.49        4.99      0.78 o 
  -9   3   8        0.04        0.00      0.38 o 
  -8   3   8       83.24       86.57      2.24 o 
  -7   3   8       43.20       44.20      1.41 o 
  -6   3   8       69.40       66.17      1.76 o 
  -5   3   8       24.40       20.56      0.68 o 
  -4   3   8      104.97      108.08      2.06 o 
  -3   3   8      226.45      216.92      3.73 o 
  -2   3   8       13.35       13.74      0.56 o 
  -1   3   8       25.50       29.82      0.77 o 
   0   3   8       33.01       33.80      1.04 o 
   1   3   8       85.44       98.08      2.77 o 
   2   3   8       64.43       65.06      1.59 o 
   3   3   8       32.04       32.44      1.01 o 
   4   3   8        1.62        1.17      0.47 o 
   5   3   8       13.74       14.45      0.75 o 
   6   3   8       11.10        9.85      0.83 o 
   7   3   8        4.52        6.52      0.78 o 
   8   3   8       78.46       93.88      2.99 o 
  -9   4   8       56.56       66.37      2.57 o 
  -8   4   8        0.10        0.00      0.39 o 
  -7   4   8        5.31        4.73      0.55 o 
  -6   4   8       48.64       41.16      1.08 o 
  -5   4   8        0.04        0.00      0.29 o 
  -4   4   8      404.46      390.56      6.49 o 
  -3   4   8      237.50      228.62      3.94 o 
  -2   4   8      332.19      321.88      5.38 o 
  -1   4   8      113.32      125.39      2.30 o 
   0   4   8      379.46      388.44      7.48 o 
   1   4   8       61.84       65.20      1.59 o 
   2   4   8        0.95        0.60      0.30 o 
   3   4   8       80.82       79.31      1.87 o 
   4   4   8       61.35       64.06      2.04 o 
   5   4   8       22.79       25.03      1.26 o 
   6   4   8       25.20       26.23      1.07 o 
   7   4   8       10.87        9.03      1.29 o 
   8   4   8       28.82       37.65      2.46 o 
  -9   5   8       12.34       16.03      0.98 o 
  -8   5   8        3.56        2.42      0.53 o 
  -7   5   8        1.49        1.51      0.46 o 
  -6   5   8        0.99        0.39      0.33 o 
  -5   5   8       68.38       71.35      1.57 o 
  -4   5   8     1050.15     1030.96     16.50 o 
  -3   5   8      945.26      946.03     15.12 o 
  -2   5   8      200.08      187.91      3.31 o 
  -1   5   8      420.49      410.50      9.84 o 
   0   5   8      135.28      138.32      2.95 o 
   1   5   8        4.01        7.87      0.53 o 
   2   5   8       16.81       17.00      0.71 o 
   3   5   8        0.03        0.18      0.45 o 
   4   5   8       72.47       66.07      2.64 o 
   5   5   8       38.85       39.17      1.44 o 
   6   5   8       57.52       59.32      3.69 o 
   7   5   8        0.00        0.00      0.94 o 
  -8   6   8        3.92        3.75      0.56 o 
  -7   6   8       13.83       13.00      0.86 o 
  -6   6   8       18.94       18.53      0.80 o 
  -5   6   8        3.82        3.53      0.42 o 
  -4   6   8       55.52       52.47      1.28 o 
  -3   6   8      447.80      453.89      7.52 o 
  -2   6   8        1.29        0.11      0.32 o 
  -1   6   8      163.98      167.42      5.28 o 
   0   6   8       86.04       70.28      2.19 o 
   1   6   8       18.03       15.62      0.95 o 
   2   6   8        1.70        1.81      0.53 o 
   3   6   8        3.54        3.65      0.56 o 
   4   6   8       40.25       45.68      1.65 o 
   5   6   8        2.08        1.28      0.65 o 
   6   6   8        0.10        1.33      0.50 o 
   7   6   8        0.02        0.00      0.94 o 
  -7   7   8       21.54       23.93      1.35 o 
  -6   7   8        8.76       10.92      1.27 o 
  -5   7   8       34.82       43.38      1.37 o 
  -4   7   8        7.97        7.76      0.78 o 
  -3   7   8       40.12       46.66      1.16 o 
  -2   7   8        0.05        0.00      0.28 o 
  -1   7   8        0.38        0.45      0.45 o 
   0   7   8       18.19       24.45      1.15 o 
   1   7   8      235.75      226.57      7.39 o 
   2   7   8       27.99       26.62      1.24 o 
   3   7   8      125.82      119.90      3.26 o 
   4   7   8        5.07        5.12      0.65 o 
   5   7   8        0.66        1.05      0.65 o 
   6   7   8       43.76       48.83      1.85 o 
  -7   8   8        2.27        1.76      0.94 o 
  -6   8   8        1.72        0.47      0.58 o 
  -5   8   8       50.26       47.59      1.78 o 
  -4   8   8       22.86       29.35      1.17 o 
  -3   8   8        0.35        1.17      0.50 o 
  -2   8   8       43.50       45.81      1.06 o 
  -1   8   8       30.73       31.20      1.05 o 
   0   8   8       10.36        7.57      0.56 o 
   1   8   8      138.04      130.09      2.83 o 
   2   8   8       85.26       82.51      2.00 o 
   3   8   8        0.23        0.56      0.61 o 
   4   8   8        1.84        1.30      0.39 o 
   5   8   8       11.14       11.36      0.90 o 
   6   8   8        3.60        3.17      1.06 o 
  -6   9   8        4.97        7.54      1.23 o 
  -5   9   8        5.73        5.37      0.88 o 
  -4   9   8        6.87       10.65      0.95 o 
  -3   9   8       68.63       69.47      3.28 o 
  -2   9   8       43.76       41.15      1.26 o 
  -1   9   8       70.91       72.08      2.20 o 
   0   9   8        4.74        4.00      0.52 o 
   1   9   8       26.43       22.16      0.92 o 
   2   9   8       41.47       47.57      1.40 o 
   3   9   8       39.90       43.84      1.35 o 
   4   9   8       13.93       13.79      1.03 o 
  -4  10   8        4.43        3.64      1.06 o 
  -3  10   8       10.07       10.91      1.41 o 
  -2  10   8        2.78        3.41      0.66 o 
  -1  10   8       44.53       48.11      1.74 o 
   0  10   8      110.52      109.55      3.07 o 
   1  10   8        0.43        0.18      0.45 o 
   2  10   8        1.53        1.76      0.82 o 
  -1  11   8        0.60        2.11      0.82 o 
  -9   1   9       34.42       40.17      1.91 o 
  -8   1   9       31.72       33.96      1.70 o 
  -7   1   9        2.53        3.59      0.48 o 
  -6   1   9       88.05       83.67      2.09 o 
  -5   1   9       30.16       26.10      0.78 o 
  -4   1   9       48.21       45.20      1.04 o 
  -3   1   9     2758.36     2711.71     42.43 o 
  -2   1   9      105.54      100.41      1.92 o 
  -1   1   9        5.71        4.74      0.41 o 
   0   1   9       30.11       31.97      1.02 o 
   1   1   9       26.84       29.75      0.96 o 
   2   1   9      149.64      158.13      3.31 o 
   3   1   9       63.03       63.20      1.61 o 
   4   1   9      198.21      192.99      5.02 o 
   5   1   9      158.85      155.40      4.18 o 
   6   1   9        0.07        0.00      0.53 o 
   7   1   9       20.65       17.01      1.16 o 
   8   1   9      103.56      119.69      3.61 o 
  -9   2   9       25.54       28.00      1.19 o 
  -8   2   9       57.92       47.34      2.53 o 
  -7   2   9      183.50      165.95      3.68 o 
  -6   2   9       68.67       61.18      1.66 o 
  -5   2   9       26.93       23.39      0.74 o 
  -4   2   9       66.78       64.45      1.38 o 
  -3   2   9     1728.98     1706.75     31.37 o 
  -2   2   9       55.70       55.37      1.47 o 
  -1   2   9       32.61       36.11      1.61 o 
   0   2   9       84.73       85.06      2.37 o 
   1   2   9       22.21       19.37      0.78 o 
   2   2   9        3.46        2.07      0.38 o 
   3   2   9      273.11      267.78      5.32 o 
   4   2   9        9.04        9.13      0.63 o 
   5   2   9       47.01       44.77      1.62 o 
   6   2   9        5.15        6.90      0.75 o 
   7   2   9        0.66        0.00      0.70 o 
   8   2   9       15.52       18.63      1.28 o 
  -9   3   9        0.00        0.96      0.44 o 
  -8   3   9      130.92      138.77      3.25 o 
  -7   3   9       22.61       18.01      0.91 o 
  -6   3   9        0.89        0.76      0.40 o 
  -5   3   9        0.68        0.22      0.27 o 
  -4   3   9       56.87       58.56      1.31 o 
  -3   3   9      354.26      320.60      5.39 o 
  -2   3   9        5.14        6.50      0.50 o 
  -1   3   9        3.98        3.52      0.39 o 
   0   3   9        8.97        7.45      0.48 o 
   1   3   9       52.42       49.24      1.34 o 
   2   3   9        2.41        1.37      0.35 o 
   3   3   9        1.04        0.99      0.36 o 
   4   3   9      501.42      510.48      9.72 o 
   5   3   9      282.97      277.17      5.52 o 
   6   3   9        2.67        3.28      0.94 o 
   7   3   9       31.75       35.59      1.62 o 
  -9   4   9        0.19        1.16      0.63 o 
  -8   4   9       19.01       23.90      1.09 o 
  -7   4   9        4.52        2.68      0.50 o 
  -6   4   9       85.24       85.37      2.16 o 
  -5   4   9        0.34        1.48      0.33 o 
  -4   4   9        8.52       10.88      0.58 o 
  -3   4   9       23.27       22.82      0.75 o 
  -2   4   9       57.45       51.07      1.18 o 
  -1   4   9      300.80      284.17      5.66 o 
   0   4   9       55.95       45.79      1.12 o 
   1   4   9      108.23       94.60      2.18 o 
   2   4   9      103.27      103.86      2.36 o 
   3   4   9       16.21       16.83      0.75 o 
   4   4   9      178.66      181.93      3.78 o 
   5   4   9       53.75       57.97      1.85 o 
   6   4   9        8.95        9.14      0.65 o 
   7   4   9       29.52       36.36      2.35 o 
  -8   5   9        0.05        0.00      0.38 o 
  -7   5   9        3.93        4.20      0.60 o 
  -6   5   9       18.02       15.75      0.90 o 
  -5   5   9        5.84        3.19      0.39 o 
  -4   5   9       24.60       28.72      0.89 o 
  -3   5   9        2.71        3.44      0.39 o 
  -2   5   9       37.03       37.88      0.98 o 
  -1   5   9        2.50        2.76      0.43 o 
   0   5   9       10.05       16.07      0.77 o 
   1   5   9       82.57       64.67      1.64 o 
   2   5   9      297.41      279.85      6.81 o 
   3   5   9      100.82       94.74      3.40 o 
   4   5   9        2.21        1.71      0.56 o 
   5   5   9       61.27       65.76      3.81 o 
   6   5   9        0.99        0.92      0.50 o 
   7   5   9       15.04       14.54      1.64 o 
  -8   6   9        2.59        3.02      0.58 o 
  -7   6   9        1.07        1.64      0.49 o 
  -6   6   9       23.33       22.54      0.88 o 
  -5   6   9      108.33      115.15      2.33 o 
  -4   6   9       22.28       21.70      0.82 o 
  -3   6   9        4.53        4.99      0.45 o 
  -2   6   9      155.60      164.73      3.44 o 
  -1   6   9        8.62       12.68      0.65 o 
   0   6   9      311.40      281.99      6.91 o 
   1   6   9       78.46       66.06      2.07 o 
   2   6   9      136.87      126.70      3.87 o 
   3   6   9        6.60        5.82      0.65 o 
   4   6   9      120.40      117.26      3.27 o 
   5   6   9      116.44      119.84      3.30 o 
   6   6   9        1.05        0.92      1.11 o 
  -7   7   9        7.88       10.36      0.98 o 
  -6   7   9        2.73        1.42      0.51 o 
  -5   7   9        1.15        1.61      0.49 o 
  -4   7   9        8.75        6.20      0.60 o 
  -3   7   9        2.84        3.88      0.52 o 
  -2   7   9       26.37       26.91      1.00 o 
  -1   7   9      162.40      154.91      4.09 o 
   0   7   9        2.90        2.53      0.53 o 
   1   7   9       22.05       16.09      1.03 o 
   2   7   9       39.57       35.27      1.40 o 
   3   7   9       47.96       53.17      1.85 o 
   4   7   9        0.90        0.00      0.70 o 
   5   7   9        0.83        0.44      0.59 o 
   6   7   9        2.23        2.09      0.88 o 
  -6   8   9       22.56       24.87      1.33 o 
  -5   8   9        1.94        2.40      0.66 o 
  -4   8   9       73.30       79.44      2.07 o 
  -3   8   9       28.09       29.99      1.12 o 
  -2   8   9       14.43       15.10      0.69 o 
  -1   8   9        8.05       12.07      0.74 o 
   0   8   9      157.83      176.39      5.39 o 
   1   8   9        4.90        3.12      0.62 o 
   2   8   9       12.62       13.87      0.98 o 
   3   8   9        2.69        1.16      0.65 o 
   4   8   9       33.57       37.14      1.88 o 
   5   8   9       33.98       39.64      1.76 o 
  -5   9   9        1.10        1.41      0.94 o 
  -4   9   9       15.18       14.00      1.12 o 
  -3   9   9        1.03        3.37      2.70 o 
  -2   9   9        0.06        0.06      0.50 o 
  -1   9   9        6.24        5.10      0.55 o 
   0   9   9       47.79       49.11      1.46 o 
   1   9   9        0.02        0.07      0.51 o 
   2   9   9        3.38        2.36      0.56 o 
   3   9   9        5.31        7.32      1.94 o 
  -3  10   9       15.05       13.37      1.52 o 
  -2  10   9       73.28       89.61      3.99 o 
  -1  10   9        3.02        5.04      0.94 o 
   0  10   9        0.01        0.00      0.70 o 
  -9   0  10       47.10       57.82      3.40 o 
  -8   0  10       29.15       22.87      2.11 o 
  -7   0  10        8.89        8.80      1.29 o 
  -6   0  10       79.61       90.43      4.34 o 
  -5   0  10       48.72       47.38      2.81 o 
  -4   0  10       35.70       42.02      1.45 o 
  -3   0  10     1138.88     1115.71     25.07 o 
  -2   0  10      102.43       93.66      2.62 o 
  -1   0  10       11.08       12.36      0.76 o 
   0   0  10       14.74       13.66      0.88 o 
   1   0  10       11.06        7.98      0.65 o 
   2   0  10      191.13      190.82      7.15 o 
   3   0  10       53.34       52.07      2.58 o 
   4   0  10       55.22       56.77      2.81 o 
   5   0  10        4.94        5.86      1.06 o 
   6   0  10       82.70       80.11      3.64 o 
   7   0  10       78.04       82.45      3.87 o 
  -9   1  10        9.84       15.85      3.17 o 
  -8   1  10       36.12       34.15      3.40 o 
  -7   1  10        8.32       15.19      1.16 o 
  -6   1  10       30.13       35.87      1.70 o 
  -5   1  10        2.96        3.59      0.70 o 
  -4   1  10      483.65      474.74      9.15 o 
  -3   1  10      191.59      178.40      3.77 o 
  -2   1  10      157.14      157.43      3.39 o 
  -1   1  10      113.35      109.61      2.51 o 
   0   1  10       24.18       20.97      0.86 o 
   1   1  10      174.31      159.25      3.42 o 
   2   1  10        1.45        3.85      1.16 o 
   3   1  10       11.07        8.25      0.60 o 
   4   1  10      213.83      219.78      5.68 o 
   5   1  10       55.59       57.14      1.99 o 
   6   1  10       12.72       12.33      1.03 o 
   7   1  10       16.40       19.05      1.24 o 
  -8   2  10        2.37        2.50      1.29 o 
  -7   2  10       12.55       14.10      1.70 o 
  -6   2  10       53.46       54.52      2.52 o 
  -5   2  10       41.86       40.95      1.29 o 
  -4   2  10       96.93       89.62      2.17 o 
  -3   2  10       25.51       25.42      0.97 o 
  -2   2  10     1613.02     1593.02     29.37 o 
  -1   2  10      540.66      538.36     10.27 o 
   0   2  10        1.43        0.00      0.30 o 
   1   2  10      172.06      147.83      3.19 o 
   2   2  10      123.27      113.81      2.59 o 
   3   2  10      161.78      164.69      3.49 o 
   4   2  10       82.92       83.64      2.04 o 
   5   2  10        0.36        0.00      0.53 o 
   6   2  10        2.67        2.26      0.65 o 
   7   2  10       28.08       31.67      1.49 o 
  -8   3  10        1.16        3.13      0.82 o 
  -7   3  10       11.40       10.25      1.03 o 
  -6   3  10       48.71       44.62      1.95 o 
  -5   3  10       11.65        9.03      0.65 o 
  -4   3  10        6.04        4.64      0.51 o 
  -3   3  10     1046.45     1003.24     18.75 o 
  -2   3  10      104.18      104.94      2.44 o 
  -1   3  10       11.00       11.69      1.09 o 
   0   3  10       25.38       22.98      0.79 o 
   1   3  10      351.40      303.03      6.02 o 
   2   3  10       67.61       66.11      1.70 o 
   3   3  10      148.97      150.94      3.26 o 
   4   3  10       45.66       45.82      1.37 o 
   5   3  10       13.59       13.79      0.79 o 
   6   3  10       35.32       33.99      1.53 o 
   7   3  10        1.08        0.82      0.66 o 
  -8   4  10        5.76        6.08      0.87 o 
  -7   4  10       22.76       24.34      1.45 o 
  -6   4  10        0.61        0.00      0.50 o 
  -5   4  10       21.89       20.02      1.68 o 
  -4   4  10       28.08       25.44      1.02 o 
  -3   4  10      160.47      158.02      3.46 o 
  -2   4  10        4.20        4.76      0.71 o 
  -1   4  10        8.39        6.37      0.55 o 
   0   4  10        7.36        5.53      0.51 o 
   1   4  10        6.04        5.97      0.52 o 
   2   4  10       28.71       25.19      0.94 o 
   3   4  10       90.71       90.30      2.18 o 
   4   4  10        4.60        4.14      0.53 o 
   5   4  10        0.33        0.60      0.53 o 
   6   4  10       28.66       28.72      2.81 o 
  -7   5  10       82.44       81.51      2.90 o 
  -6   5  10       18.42       17.22      1.20 o 
  -5   5  10       80.65       91.06      2.27 o 
  -4   5  10       32.15       35.68      1.22 o 
  -3   5  10       77.29       84.06      2.10 o 
  -2   5  10        4.41        4.26      0.53 o 
  -1   5  10      302.65      289.47      5.79 o 
   0   5  10        0.83        1.12      0.40 o 
   1   5  10       48.58       57.04      1.89 o 
   2   5  10       63.65       62.11      2.00 o 
   3   5  10       38.31       39.96      1.55 o 
   4   5  10        0.09        0.36      0.50 o 
   5   5  10        6.37        6.76      1.47 o 
   6   5  10       35.45       37.47      1.60 o 
  -7   6  10        3.91        3.20      0.70 o 
  -6   6  10       40.81       45.36      1.99 o 
  -5   6  10        2.50        2.84      0.59 o 
  -4   6  10       11.27       14.03      1.01 o 
  -3   6  10        0.20        0.66      0.48 o 
  -2   6  10        0.93        0.20      0.45 o 
  -1   6  10       15.74       19.86      1.47 o 
   0   6  10       47.29       39.06      1.52 o 
   1   6  10        0.60        1.06      0.59 o 
   2   6  10       27.70       29.47      1.30 o 
   3   6  10       80.70       79.99      2.47 o 
   4   6  10      108.22      119.78      3.39 o 
   5   6  10       88.26       91.67      2.77 o 
  -6   7  10      112.13      112.89      3.41 o 
  -5   7  10      101.69      116.32      3.46 o 
  -4   7  10       28.37       30.91      1.49 o 
  -3   7  10        0.07        0.82      0.76 o 
  -2   7  10       51.93       54.39      1.97 o 
  -1   7  10       32.41       37.69      1.57 o 
   0   7  10       38.99       25.63      1.24 o 
   1   7  10        0.10        0.88      0.53 o 
   2   7  10        0.67        0.53      0.53 o 
   3   7  10       41.59       42.43      1.69 o 
   4   7  10        1.26        2.07      0.62 o 
   5   7  10       40.41       40.46      2.58 o 
  -5   8  10       31.41       33.02      1.60 o 
  -4   8  10        3.13        4.40      1.17 o 
  -3   8  10        1.36        2.22      1.00 o 
  -2   8  10       10.81        9.91      0.69 o 
  -1   8  10        2.47        3.86      0.53 o 
   0   8  10        6.78       13.29      0.98 o 
   1   8  10        5.00        3.87      0.70 o 
   2   8  10        2.45        1.71      0.56 o 
   3   8  10        8.03       11.27      2.40 o 
   4   8  10        8.46        8.44      1.41 o 
  -1   9  10       21.37       21.80      1.64 o 
   0   9  10       47.35       42.81      1.69 o 
   1   9  10       74.36       76.37      2.47 o 
   2   9  10        2.92        4.34      1.06 o 
  -8   1  11       41.42       42.27      2.03 o 
  -7   1  11        0.00        0.59      0.58 o 
  -6   1  11        9.29       10.42      1.03 o 
  -5   1  11      126.12      123.62      3.81 o 
  -4   1  11      245.48      239.37      4.97 o 
  -3   1  11      346.53      328.07      6.54 o 
  -2   1  11       37.80       38.11      1.36 o 
  -1   1  11        6.29        6.83      0.58 o 
   0   1  11      260.65      260.88      4.65 o 
   1   1  11      304.44      301.45      6.04 o 
   2   1  11       92.87       90.39      2.20 o 
   3   1  11        9.98        7.97      0.83 o 
   4   1  11        0.49        0.65      0.58 o 
   5   1  11        1.25        0.76      0.58 o 
   6   1  11        0.71        0.05      0.62 o 
  -8   2  11        0.02        0.05      0.53 o 
  -7   2  11        4.02        4.90      0.83 o 
  -6   2  11        1.93        1.29      0.58 o 
  -5   2  11       47.75       49.01      2.07 o 
  -4   2  11      136.43      138.46      3.15 o 
  -3   2  11      201.98      198.39      4.20 o 
  -2   2  11       17.99       19.73      0.90 o 
  -1   2  11        5.37        4.18      0.50 o 
   0   2  11        5.82        3.03      0.44 o 
   1   2  11       90.17       82.22      2.06 o 
   2   2  11        3.12        2.67      0.46 o 
   3   2  11        5.28        5.26      0.55 o 
   4   2  11        1.45        0.11      0.44 o 
   5   2  11        6.15        4.83      0.70 o 
   6   2  11        1.06        0.23      0.58 o 
  -8   3  11        0.75        0.57      0.62 o 
  -7   3  11       20.78       21.65      3.34 o 
  -6   3  11       60.78       69.91      2.61 o 
  -5   3  11      198.38      200.42      4.29 o 
  -4   3  11       42.89       38.06      1.29 o 
  -3   3  11       56.39       66.16      1.80 o 
  -2   3  11      116.01      110.24      2.58 o 
  -1   3  11        0.01        0.00      0.34 o 
   0   3  11      156.07      124.21      2.83 o 
   1   3  11       31.71       24.20      1.12 o 
   2   3  11       75.17       72.85      1.89 o 
   3   3  11        0.63        0.00      0.39 o 
   4   3  11        4.49        5.96      0.60 o 
   5   3  11       37.44       38.41      1.26 o 
   6   3  11        0.08        0.00      0.62 o 
  -7   4  11       33.25       40.33      1.95 o 
  -6   4  11       76.04       84.03      2.94 o 
  -5   4  11        6.73        5.23      0.55 o 
  -4   4  11       72.95       82.84      2.17 o 
  -3   4  11        3.94        4.61      0.70 o 
  -2   4  11      305.04      291.28      5.90 o 
  -1   4  11       11.86       12.29      0.89 o 
   0   4  11       65.14       52.88      1.53 o 
   1   4  11        1.26        0.19      0.38 o 
   2   4  11       10.60       10.20      0.67 o 
   3   4  11      118.23      116.97      2.69 o 
   4   4  11       39.90       35.09      1.47 o 
   5   4  11        3.09        4.26      0.70 o 
   6   4  11        7.95        8.56      1.41 o 
  -7   5  11       21.90       26.45      1.62 o 
  -6   5  11      121.71      122.68      3.90 o 
  -5   5  11       33.89       42.72      1.42 o 
  -4   5  11        8.97       12.22      0.81 o 
  -3   5  11      109.60      109.05      3.28 o 
  -2   5  11      101.81      106.09      2.53 o 
  -1   5  11        0.00        0.42      0.33 o 
   0   5  11       62.23       59.00      2.00 o 
   1   5  11        1.73        2.22      0.94 o 
   2   5  11        0.09        0.81      0.53 o 
   3   5  11      251.17      246.11      6.86 o 
   4   5  11       46.35       49.13      1.83 o 
   5   5  11       35.73       34.17      1.52 o 
  -6   6  11        1.27        0.70      0.94 o 
  -5   6  11       21.89       24.06      1.30 o 
  -4   6  11        0.00        0.06      0.50 o 
  -3   6  11        7.64        7.55      0.82 o 
  -2   6  11       88.61       84.04      2.62 o 
  -1   6  11       22.70       23.48      1.24 o 
   0   6  11        3.32        5.52      1.00 o 
   1   6  11       50.16       44.51      1.72 o 
   2   6  11        8.06        7.54      0.78 o 
   3   6  11       89.86       85.18      2.64 o 
   4   6  11        0.10        0.59      0.59 o 
  -5   7  11        0.29        0.70      1.17 o 
  -4   7  11        9.17       10.31      0.93 o 
  -3   7  11       46.31       51.73      1.97 o 
  -2   7  11       76.14       83.41      2.22 o 
  -1   7  11        6.83        8.64      2.11 o 
   0   7  11        9.50        9.76      1.35 o 
   1   7  11        3.97        3.39      0.65 o 
   2   7  11        0.32        0.00      0.50 o 
   3   7  11        6.29        5.63      1.29 o 
  -4   8  11        4.71        7.62      1.41 o 
  -3   8  11      102.56      127.37      5.63 o 
  -2   8  11        3.13        1.76      1.06 o 
  -1   8  11       21.67       20.88      1.88 o 
   0   8  11       17.46       21.23      1.88 o 
   1   8  11       10.20        9.62      1.41 o 
   2   8  11        0.84        0.00      0.82 o 
  -7   0  12        4.35        4.57      1.17 o 
  -6   0  12      275.82      291.69     11.14 o 
  -5   0  12      111.82      128.78      5.75 o 
  -4   0  12        8.41        9.27      1.41 o 
  -3   0  12      131.56      118.69      3.30 o 
  -2   0  12       63.37       70.84      2.23 o 
  -1   0  12       31.09       30.34      1.30 o 
   0   0  12      201.37      173.49      4.49 o 
   1   0  12      400.14      338.25     12.08 o 
   2   0  12        0.27        0.12      0.82 o 
   3   0  12       30.74       28.15      1.99 o 
   4   0  12       56.29       61.58      3.17 o 
   5   0  12       16.92       14.78      1.64 o 
  -7   1  12        1.10        1.11      0.66 o 
  -6   1  12       46.17       49.01      2.15 o 
  -5   1  12        0.43        0.17      0.53 o 
  -4   1  12       31.59       28.31      1.07 o 
  -3   1  12      101.04       98.66      2.42 o 
  -2   1  12       30.17       29.65      1.12 o 
  -1   1  12        6.31        5.34      0.62 o 
   0   1  12       55.58       50.77      1.52 o 
   1   1  12        5.71        6.35      0.58 o 
   2   1  12       22.29       27.48      1.10 o 
   3   1  12       99.06       98.23      3.07 o 
   4   1  12       13.85       15.44      2.29 o 
   5   1  12        2.67        1.99      1.11 o 
  -7   2  12        3.63        3.04      0.78 o 
  -6   2  12       97.90      111.77      3.68 o 
  -5   2  12      122.61      111.83      3.65 o 
  -4   2  12       75.70       80.28      2.11 o 
  -3   2  12        1.49        2.43      0.45 o 
  -2   2  12      107.60       98.97      2.41 o 
  -1   2  12       99.02      105.90      2.55 o 
   0   2  12       94.56       83.13      2.85 o 
   1   2  12      167.91      156.51      3.46 o 
   2   2  12      234.02      241.84      5.02 o 
   3   2  12        0.18        0.00      0.58 o 
   4   2  12        4.84        6.63      1.23 o 
   5   2  12       14.99       13.41      1.11 o 
  -7   3  12        2.03        3.24      0.83 o 
  -6   3  12       21.57       25.69      1.53 o 
  -5   3  12        9.41        8.43      1.03 o 
  -4   3  12       31.28       33.07      1.21 o 
  -3   3  12      285.55      276.44      5.69 o 
  -2   3  12        2.35        2.57      0.69 o 
  -1   3  12       87.40       81.53      2.30 o 
   0   3  12       61.85       54.63      1.60 o 
   1   3  12        1.87        1.49      0.46 o 
   2   3  12       12.27       14.60      0.81 o 
   3   3  12       57.35       60.94      1.73 o 
   4   3  12        5.12        3.10      0.60 o 
   5   3  12       40.66       43.39      1.82 o 
  -6   4  12       14.69       16.66      1.33 o 
  -5   4  12        6.90        7.38      0.95 o 
  -4   4  12      272.52      266.35      5.57 o 
  -3   4  12       77.55       76.45      2.07 o 
  -2   4  12       20.14       24.13      1.40 o 
  -1   4  12       10.04        8.33      0.61 o 
   0   4  12        0.18        0.65      0.48 o 
   1   4  12       57.32       54.41      1.58 o 
   2   4  12        9.76        9.47      0.69 o 
   3   4  12        2.68        1.57      0.56 o 
   4   4  12       48.06       63.64      2.19 o 
  -6   5  12        3.59        4.62      0.87 o 
  -5   5  12       57.99       64.54      1.90 o 
  -4   5  12       20.00       18.86      0.98 o 
  -3   5  12      138.19      143.49      3.30 o 
  -2   5  12       50.52       61.90      1.76 o 
  -1   5  12       72.19       75.74      2.42 o 
   0   5  12        0.78        0.59      0.48 o 
   1   5  12        0.90        2.42      0.56 o 
   2   5  12        2.66        1.77      1.52 o 
   3   5  12        5.17        5.16      0.73 o 
   4   5  12       14.04       17.94      1.88 o 
  -5   6  12        0.13        0.79      0.59 o 
  -4   6  12        0.73        0.96      0.53 o 
  -3   6  12        4.04        6.30      0.76 o 
  -2   6  12        5.72        7.60      0.82 o 
  -1   6  12       15.02       15.76      1.07 o 
   0   6  12       20.46       22.96      1.27 o 
   1   6  12        1.92        2.09      0.53 o 
   2   6  12        0.43        1.06      0.94 o 
   3   6  12        0.59        0.00      0.82 o 
  -4   7  12        1.44        0.47      0.94 o 
  -3   7  12       86.38       97.82      4.69 o 
  -2   7  12       19.76       23.57      2.11 o 
  -1   7  12       66.51       68.26      3.64 o 
   0   7  12        0.01        0.00      0.82 o 
   1   7  12        0.93        0.00      0.94 o 
   2   7  12        2.92        4.22      1.17 o 
  -6   1  13        3.30        3.46      0.83 o 
  -5   1  13       43.46       48.91      2.40 o 
  -4   1  13       11.35       10.85      1.08 o 
  -3   1  13        0.08        0.39      0.35 o 
  -2   1  13       35.94       37.21      1.37 o 
  -1   1  13       41.15       37.88      1.31 o 
   0   1  13       10.39        9.95      0.71 o 
   1   1  13        7.81        7.59      0.65 o 
   2   1  13        3.52        3.23      0.75 o 
   3   1  13       70.33       72.14      2.57 o 
   4   1  13        8.80       10.41      1.00 o 
  -6   2  13      151.74      154.07      4.81 o 
  -5   2  13       13.71       15.90      1.24 o 
  -4   2  13        4.22        4.64      0.90 o 
  -3   2  13        0.15        0.46      0.36 o 
  -2   2  13        7.90        8.49      0.67 o 
  -1   2  13        0.86        0.76      0.46 o 
   0   2  13       11.81        6.83      0.64 o 
   1   2  13      100.47       95.19      2.40 o 
   2   2  13        0.59        0.70      0.41 o 
   3   2  13        1.67        1.75      0.58 o 
   4   2  13       30.13       38.17      2.23 o 
  -6   3  13        9.88        9.91      1.17 o 
  -5   3  13        6.12       11.07      1.12 o 
  -4   3  13       20.35       20.43      1.00 o 
  -3   3  13       21.59       19.06      0.95 o 
  -2   3  13        0.36        0.26      0.39 o 
  -1   3  13        0.82        1.30      0.40 o 
   0   3  13       50.60       54.53      1.65 o 
   1   3  13      161.91      159.49      3.57 o 
   2   3  13        6.95        4.62      0.60 o 
   3   3  13       20.00       15.83      1.20 o 
   4   3  13       59.27       57.35      2.87 o 
  -5   4  13        0.12        0.00      0.62 o 
  -4   4  13       10.05       12.76      1.11 o 
  -3   4  13       79.10       91.61      2.41 o 
  -2   4  13        6.24        7.50      0.69 o 
  -1   4  13        2.60        2.97      0.44 o 
   0   4  13       19.58       17.96      0.95 o 
   1   4  13       84.76       82.90      4.40 o 
   2   4  13        0.03        0.00      0.94 o 
   3   4  13       17.81       19.23      1.88 o 
  -4   5  13       23.43       21.93      1.10 o 
  -3   5  13      122.11      135.88      3.91 o 
  -2   5  13       19.04       21.26      2.70 o 
  -1   5  13        6.65        7.27      0.82 o 
   0   5  13        0.10        1.02      0.53 o 
   1   5  13       21.16       16.65      1.76 o 
   2   5  13       11.15       11.26      1.52 o 
  -3   6  13        1.85        1.99      1.17 o 
  -2   6  13        0.43        0.00      0.82 o 
  -1   6  13        0.27        0.70      0.82 o 
   0   6  13       36.56       36.12      2.58 o 
   1   6  13       35.45       38.12      2.58 o 
  -5   0  14        6.84        7.51      1.41 o 
  -4   0  14        0.01        0.00      0.82 o 
  -3   0  14       16.41       20.06      1.99 o 
  -2   0  14       11.81       13.96      1.64 o 
  -1   0  14       12.05        7.96      0.95 o 
   0   0  14       30.28       30.26      2.35 o 
   1   0  14       22.42       27.44      2.23 o 
   2   0  14        0.59        1.41      0.94 o 
   3   0  14       31.59       34.25      2.35 o 
  -5   1  14        4.57        5.65      1.58 o 
  -4   1  14        1.81        0.99      0.70 o 
  -3   1  14        2.53        4.64      0.57 o 
  -2   1  14       45.34       47.54      1.52 o 
  -1   1  14        0.03        0.00      0.32 o 
   0   1  14       13.54       10.44      0.72 o 
   1   1  14       21.28       15.40      1.20 o 
   2   1  14        4.81        3.73      0.78 o 
   3   1  14        3.96        4.13      0.82 o 
  -4   2  14       20.07       13.19      1.28 o 
  -3   2  14       19.01       21.37      1.04 o 
  -2   2  14        3.30        6.01      0.64 o 
  -1   2  14        7.39        7.61      0.68 o 
   0   2  14        1.17        0.88      0.43 o 
   1   2  14       54.98       61.05      2.36 o 
   2   2  14       28.47       29.12      1.62 o 
  -4   3  14        3.42        4.34      1.06 o 
  -3   3  14        7.38       10.20      0.81 o 
  -2   3  14       15.27       21.09      1.04 o 
  -1   3  14        0.02        0.00      0.36 o 
   0   3  14       18.37       15.67      1.28 o 
   1   3  14        0.15        0.00      0.76 o 
   2   3  14       39.28       42.68      1.95 o 
  -3   4  14        0.54        0.76      0.66 o 
  -2   4  14        3.38        3.94      0.83 o 
  -1   4  14        0.49        0.00      0.82 o 
   0   4  14        4.32        5.04      1.17 o 
   1   4  14        0.76        1.06      1.06 o 
  -2   1  15        4.32        8.97      1.08 o 
  -1   1  15       10.32       13.93      1.24 o 
                                                 
